# Supplementary material for: Homeostatic microglia initially seed and activated microglia later reshape amyloid plaques in Alzheimer’s Disease
Source: Nat Commun. 2024 Dec 5;15:10634. doi: 10.1038/s41467-024-54779-w (PMC11621353; doi:10.1038/s41467-024-54779-w)
Supplement: Supplementary file 4 — Source Data [file 41467_2024_54779_MOESM4_ESM.xlsx]

## Sheet: Fig.1_Source data
	Fig. 1c
	%X34 area			number X34 plaques			average size X34 plaques			%82E1 area			number 82E1 plaques			average size 82E1 plaques
	APP 4M ctrl	APP 1-4M PLX		APP 4M ctrl	APP 1-4M PLX		APP 4M ctrl	APP 1-4M PLX		APP 4M ctrl	APP 1-4M PLX		APP 4M ctrl	APP 1-4M PLX		APP 4M ctrl	APP 1-4M PLX
	0.789	0.544		1510.5	1058		111.548	114.322		2.647	1.468		5486.5	3106.5		109.287	108.838
	0.794	0.561		1578.5	1125		122.866	112.316		2.304	2.1525		4751	5297		117.785	85.494
	0.796	0.663		1711.5	1497.5		109.191	99.833		2.1595	1.578		4236	4541		103.811	75.6045
	0.7	0.541		1492.5	905		94.579	119.701		1.7455	1.8185		4470.5	4294.5		87.9695	94.708
	0.94	0.433		1853.5	953		107.526	104.314		1.76	1.5625		4597	3999.5		90.419	90.247
	0.778	0.442		2117.5	845		89.332	101.827		1.7975	1.4825		4040.5	6254.5		101.627	53.5995
	0.86	0.581		1572	951.3		127.073	120.828		*	1.4785		*	5324		*	63.03
	0.864	0.554		1918	1026		111.457	121.374		2.983	1.072		6616.5	2106.5		112.603	120.249
	0.94	0.585		2491	1014.5		87.907	124.039		2.8135	0.9225		6391.5	1715		92.7695	126.37
	0.825	0.477		1525.5	859.5		122.413	112.136		3.0755	1.031		5021.5	2836		127.682	81.246
	0.818	0.537		1525.5	1018.5		121.422	107.748		2.556	1.028		5092	1791.5		115.744	118.972
	0.71	0.494		1580	1061		105.479	108.29		2.5435	0.833		4866	1690.5		119.845	112.901
										* sample excluded due to imaging artifacts
	Fig. 1e
	Soluble Aβ38			Soluble Aβ40			Soluble Aβ42			Insoluble Aβ38			Insoluble Aβ40			Insoluble Aβ42
	APP 4M ctrl	APP 1-4M PLX		APP 4M ctrl	APP 1-4M PLX		APP 4M ctrl	APP 1-4M PLX		APP 4M ctrl	APP 1-4M PLX		APP 4M ctrl	APP 1-4M PLX		APP 4M ctrl	APP 1-4M PLX
	4.15413	3.76472		0.488708	0.438588		1.37409	1.54316		82.3675	34.7978		9.50449	6.05059		2661.05	1590.43
	3.70934	3.61371		0.363836	0.218903		1.80727	1.58909		79.3461	37.3773		9.53022	4.53036		3111.91	2004.15
	4.23042	3.56709		0.523482	0.474564		1.71826	2.01069		62.4704	40.7632		9.24433	7.49762		2739.38	2197.08
	3.38495	3.42676		0.34841	0.386671		1.14758	1.72799		55.093	36.8663		7.39076	4.75599		2279.89	1703.46
	4.36286	3.55367		0.438588	0.317061		1.66422	1.75703		76.2985	36.802		10.3293	7.18949		3539.17	1936.49
	4.32288	3.9957		0.495729	0.340636		1.77625	1.72069		*	33.3312		*	5.90963		*	1774.8
	4.13874	3.71581		0.423944	0.394203		1.8144	2.01294		62.8905	32.0568		7.09531	6.51168		3048.92	1561.03
	3.66899	3.61371		0.423944	0.401696		1.59162	1.81677		60.0727	34.0087		7.94437	5.80251		2824.15	1635.28
	4.28031	3.85846		0.445855	0.423944		2.42428	2.1653		69.2957	39.4618		8.78974	7.17385		2551.44	1879.53
	3.64801	3.31566		0.079958	0.394203		1.65182	1.74979		58.0409	32.3376		7.90048	4.81646		2731.24	1607
	3.81309	3.56977		0.495729	0.431285		1.84509	1.74737		68.3792	37.5252		10.2196	6.70993		2996.31	1855.88
	3.92695	3.93189		0.34841	0.363836		1.43329	1.85917		70.9342	31.662		8.69409	6.20672		2825.87	1583.26
										* sample excluded due to spill during insoluble extraction
	Fig. 1f
	%LAMP1 area			number LAMP1 dystrophic neurites			average size LAMP1 dystrophic neurites
	APP 4M ctrl	APP 1-4M PLX		APP 4M ctrl	APP 1-4M PLX		APP 4M ctrl	APP 1-4M PLX
	2.033	1.243		3641.5	4128.5		129.05	79.449
	2.047	1.113		3355	2433.5		136.889	114.172
	2.029	1.139		2997	1976.7		141.146	130.009
	1.773	1.288		2718.5	2409		139.211	117.866
	1.979	1.178		3457	2345.5		137.197	119.275
	1.702	1.082		2159.5	2221.5		162.256	109.651
	1.744	0.82		2850	1434.5		151.201	124.084
	1.888	0.784		3955.5	1266		124.719	150.447
	1.931	0.797		4286	1203		107.951	156.829
	2.193	0.667		5659.5	889.5		92.31	161.183
	2.065	1.436		4123	5317		122.998	65.19
	1.624	1.007		2616	3415		156.545	68.407

## Sheet: Fig.1_Statistics and p values
	Fig. 1c
	%X34 area			number X34 plaques			average size X34 plaques			%82E1 area			number 82E1 plaques			average size 82E1 plaques
	Normality of Residuals			Normality of Residuals			Normality of Residuals			Normality of Residuals			Normality of Residuals			Normality of Residuals
	Test name	Shapiro-Wilk (W)		Test name	Shapiro-Wilk (W)		Test name	Shapiro-Wilk (W)		Test name	Shapiro-Wilk (W)		Test name	Shapiro-Wilk (W)		Test name	Shapiro-Wilk (W)
	Statistics	0.9559		Statistics	0.827		Statistics	0.967		Statistics	0.9519		Statistics	0.9661		Statistics	0.9827
	P value	0.361		P value	0.0008		P value	0.5935		P value	0.3206		P value	0.5977		P value	0.9463
	Passed normality test (alpha=0.05)?	Yes		Passed normality test (alpha=0.05)?	No		Passed normality test (alpha=0.05)?	Yes		Passed normality test (alpha=0.05)?	Yes		Passed normality test (alpha=0.05)?	Yes		Passed normality test (alpha=0.05)?	Yes
	P value summary	ns		P value summary	***		P value summary	ns		P value summary	ns		P value summary	ns		P value summary	ns
	F test to compare variances			F test to compare variances			F test to compare variances			F test to compare variances			F test to compare variances			F test to compare variances
	F, DFn, Dfd	1.358, 11, 11		F, DFn, Dfd	3.237, 11, 11		F, DFn, Dfd	2.675, 11, 11		F, DFn, Dfd	1.482, 10, 11		F, DFn, Dfd	3.741, 11, 10		F, DFn, Dfd	3.270, 11, 10
	P value	0.6209		P value	0.0637		P value	0.1175		P value	0.5273		P value	0.0467		P value	0.0723
	P value summary	ns		P value summary	ns		P value summary	ns		P value summary	ns		P value summary	*		P value summary	ns
	Significantly different (P < 0.05)?	No		Significantly different (P < 0.05)?	No		Significantly different (P < 0.05)?	No		Significantly different (P < 0.05)?	No		Significantly different (P < 0.05)?	Yes		Significantly different (P < 0.05)?	No
	Unpaired t test			Mann Whitney test			Unpaired t test			Unpaired t test			Unpaired t test with Welch's correction			Unpaired t test
	P value	<0.0001		P value	<0.0001		P value	0.5098		P value	<0.0001		P value	0.012		P value	0.1225
	P value summary	****		Exact or approximate P value?	Exact		P value summary	ns		P value summary	****		P value summary	*		P value summary	ns
	Significantly different (P < 0.05)?	Yes		P value summary	****		Significantly different (P < 0.05)?	No		Significantly different (P < 0.05)?	Yes		Significantly different (P < 0.05)?	Yes		Significantly different (P < 0.05)?	No
	One- or two-tailed P value?	Two-tailed		Significantly different (P < 0.05)?	Yes		One- or two-tailed P value?	Two-tailed		One- or two-tailed P value?	Two-tailed		One- or two-tailed P value?	Two-tailed		One- or two-tailed P value?	Two-tailed
	t, df	t=9.864, df=22		One- or two-tailed P value?	Two-tailed		t, df	t=0.6700, df=22		t, df	t=5.598, df=21		Welch-corrected t, df	t=2.815, df=16.78		t, df	t=1.609, df=21
				Sum of ranks in column A,B	221 , 79
	n(APP, APP, 4M ctrl)	12		Mann-Whitney U	1		n(APP, APP, 4M ctrl)	12		n(APP, APP, 4M ctrl)	11		n(APP, APP, 4M ctrl)	11		n(APP, APP, 4M ctrl)	11
	n(APP, 1-4M PLX)	12					n(APP, 1-4M PLX)	12		n(APP, 1-4M PLX)	12		n(APP, 1-4M PLX)	12		n(APP, 1-4M PLX)	12
	Mean of APP, 4M ctrl	0.8178		Median of APP, 4M ctrl	1579, n=12		Mean of APP, 4M ctrl	109.2		Mean of APP, 4M ctrl	2.399		Mean of APP, 4M ctrl	5052		Mean of APP, 4M ctrl	107.2
	Mean of APP, 1-4M PLX	0.5343		Median of APP, 1-4M PLX	1017, n=12		Mean of APP, 1-4M PLX	112.2		Mean of APP, 1-4M PLX	1.369		Mean of APP, 1-4M PLX	3580		Mean of APP, 1-4M PLX	94.27
	Difference between means (B - A) ± SEM	-0.2835 ± 0.02874		Difference: Actual	-562.8		Difference between means (B - A) ± SEM	2.995 ± 4.469		Difference between means (B - A) ± SEM	-1.030 ± 0.1840		Difference between means (B - A) ± SEM	-1472 ± 523.0		Difference between means (B - A) ± SEM	-12.96 ± 8.053
	95% confidence interval	-0.3431 to -0.2239		Difference: Hodges-Lehmann	-630.9		95% confidence interval	-6.274 to 12.26		95% confidence interval	-1.412 to -0.6472		95% confidence interval	-2576 to -367.6		95% confidence interval	-29.71 to 3.788
	R squared (eta squared)	0.8156					R squared (eta squared)	0.02		R squared (eta squared)	0.5987		R squared (eta squared)	0.3207		R squared (eta squared)	0.1098
	Fig. 1e
	Soluble Aβ38			Soluble Aβ40			Soluble Aβ42			Insoluble Aβ38			Insoluble Aβ40			Insoluble Aβ42
	Normality of Residuals			Normality of Residuals			Normality of Residuals			Normality of Residuals			Normality of Residuals			Normality of Residuals
	Test name	Shapiro-Wilk (W)		Test name	Shapiro-Wilk (W)		Test name	Shapiro-Wilk (W)		Test name	Shapiro-Wilk (W)		Test name	Shapiro-Wilk (W)		Test name	Shapiro-Wilk (W)
	Statistics	0.9603		Statistics	0.8271		Statistics	0.9404		Statistics	0.9786		Statistics	0.9438		Statistics	0.9603
	P value	0.4443		P value	0.0008		P value	0.1666		P value	0.8802		P value	0.2165		P value	0.469
	Passed normality test (alpha=0.05)?	Yes		Passed normality test (alpha=0.05)?	No		Passed normality test (alpha=0.05)?	Yes		Passed normality test (alpha=0.05)?	Yes		Passed normality test (alpha=0.05)?	Yes		Passed normality test (alpha=0.05)?	Yes
	P value summary	ns		P value summary	***		P value summary	ns		P value summary	ns		P value summary	ns		P value summary	ns
	F test to compare variances			F test to compare variances			F test to compare variances			F test to compare variances			F test to compare variances			F test to compare variances
	F, DFn, Dfd	2.551, 11, 11		F, DFn, Dfd	3.125, 11, 11		F, DFn, Dfd	3.019, 11, 11		F, DFn, Dfd	8.922, 10, 11		F, DFn, Dfd	1.214, 10, 11		F, DFn, Dfd	2.683, 10, 11
	P value	0.1356		P value	0.0716		P value	0.0802		P value	0.0012		P value	0.7512		P value	0.1208
	P value summary	ns		P value summary	ns		P value summary	ns		P value summary	**		P value summary	ns		P value summary	ns
	Significantly different (P < 0.05)?	No		Significantly different (P < 0.05)?	No		Significantly different (P < 0.05)?	No		Significantly different (P < 0.05)?	Yes		Significantly different (P < 0.05)?	No		Significantly different (P < 0.05)?	No
	Unpaired t test			Mann Whitney test			Unpaired t test			Unpaired t test with Welch's correction			Unpaired t test			Unpaired t test
	P value	0.0098		P value	0.1725		P value	0.2571		P value	<0.0001		P value	<0.0001		P value	<0.0001
	P value summary	**		Exact or approximate P value?	Exact		P value summary	ns		P value summary	****		P value summary	****		P value summary	****
	Significantly different (P < 0.05)?	Yes		P value summary	ns		Significantly different (P < 0.05)?	No		Significantly different (P < 0.05)?	Yes		Significantly different (P < 0.05)?	Yes		Significantly different (P < 0.05)?	Yes
	One- or two-tailed P value?	Two-tailed		Significantly different (P < 0.05)?	No		One- or two-tailed P value?	Two-tailed		One- or two-tailed P value?	Two-tailed		One- or two-tailed P value?	Two-tailed		One- or two-tailed P value?	Two-tailed
	t, df	t=2.827, df=22		One- or two-tailed P value?	Two-tailed		t, df	t=1.163, df=22		Welch-corrected t, df	t=11.36, df=12.04		t, df	t=6.168, df=21		t, df	t=9.501, df=21
				Sum of ranks in column A,B	174 , 126
	n(APP, APP, 4M ctrl)	12		Mann-Whitney U	48		n(APP, APP, 4M ctrl)	12		n(APP, APP, 4M ctrl)	11		n(APP, APP, 4M ctrl)	11		n(APP, APP, 4M ctrl)	11
	n(APP, 1-4M PLX)	12					n(APP, 1-4M PLX)	12		n(APP, 1-4M PLX)	12		n(APP, 1-4M PLX)	12		n(APP, 1-4M PLX)	12
	Mean of APP, 4M ctrl	3.97		Median of APP, 4M ctrl	0.4313, n=12		Mean of APP, 4M ctrl	1.687		Mean of APP, 4M ctrl	67.74		Mean of APP, 4M ctrl	8.786		Mean of APP, 4M ctrl	2846
	Mean of APP, 1-4M PLX	3.661		Median of APP, 1-4M PLX	0.3942, n=12		Mean of APP, 1-4M PLX	1.808		Mean of APP, 1-4M PLX	35.58		Mean of APP, 1-4M PLX	6.096		Mean of APP, 1-4M PLX	1777
	Difference between means (B - A) ± SEM	-0.3095 ± 0.1095		Difference: Actual	-0.03706		Difference between means (B - A) ± SEM	0.1210 ± 0.1040		Difference between means (B - A) ± SEM	-32.16 ± 2.830		Difference between means (B - A) ± SEM	-2.689 ± 0.4360		Difference between means (B - A) ± SEM	-1069 ± 112.5
	95% confidence interval	-0.5365 to -0.08246		Difference: Hodges-Lehmann	-0.04072		95% confidence interval	-0.09468 to 0.3367		95% confidence interval	-38.33 to -26.00		95% confidence interval	-3.596 to -1.783		95% confidence interval	-1303 to -835.0
	R squared (eta squared)	0.2665					R squared (eta squared)	0.05796		R squared (eta squared)	0.9147		R squared (eta squared)	0.6443		R squared (eta squared)	0.8113
	Fig. 1f
	%LAMP1 area			number LAMP1 dystrophic neurites			average size LAMP1 dystrophic neurites
	Normality of Residuals			Normality of Residuals			Normality of Residuals
	Test name	Shapiro-Wilk (W)		Test name	Shapiro-Wilk (W)		Test name	Shapiro-Wilk (W)
	Statistics	0.9635		Statistics	0.9266		Statistics	0.9549
	P value	0.5134		P value	0.082		P value	0.3451
	Passed normality test (alpha=0.05)?	Yes		Passed normality test (alpha=0.05)?	Yes		Passed normality test (alpha=0.05)?	Yes
	P value summary	ns		P value summary	ns		P value summary	ns
	F test to compare variances			F test to compare variances			F test to compare variances
	F, DFn, Dfd	1.851, 11, 11		F, DFn, Dfd	1.909, 11, 11		F, DFn, Dfd	2.623, 11, 11
	P value	0.3219		P value	0.2987		P value	0.1247
	P value summary	ns		P value summary	ns		P value summary	ns
	Significantly different (P < 0.05)?	No		Significantly different (P < 0.05)?	No		Significantly different (P < 0.05)?	No
	Unpaired t test			Unpaired t test			Unpaired t test
	P value	<0.0001		P value	0.0317		P value	0.1321
	P value summary	****		P value summary	*		P value summary	ns
	Significantly different (P < 0.05)?	Yes		Significantly different (P < 0.05)?	Yes		Significantly different (P < 0.05)?	No
	One- or two-tailed P value?	Two-tailed		One- or two-tailed P value?	Two-tailed		One- or two-tailed P value?	Two-tailed
	t, df	t=10.34, df=22		t, df	t=2.294, df=22		t, df	t=1.564, df=22
	n(APP, APP, 4M ctrl)	12		n(APP, APP, 4M ctrl)	12		n(APP, APP, 4M ctrl)	12
	n(APP, 1-4M PLX)	12		n(APP, 1-4M PLX)	12		n(APP, 1-4M PLX)	12
	Mean of APP, 4M ctrl	1.917		Mean of APP, 4M ctrl	3485		Mean of APP, 4M ctrl	133.5
	Mean of APP, 1-4M PLX	1.046		Mean of APP, 1-4M PLX	2420		Mean of APP, 1-4M PLX	116.4
	Difference between means (B - A) ± SEM	-0.8712 ± 0.08424		Difference between means (B - A) ± SEM	-1065 ± 464.3		Difference between means (B - A) ± SEM	-17.08 ± 10.92
	95% confidence interval	-1.046 to -0.6965		95% confidence interval	-2028 to -102.1		95% confidence interval	-39.72 to 5.570
	R squared (eta squared)	0.8294		R squared (eta squared)	0.193		R squared (eta squared)	0.1

## Sheet: Fig.2_Source data
	Fig. 2c
	%X34 area			number X34 plaques			average size X34 plaques			%82E1 area			number 82E1 plaques			average size 82E1 plaques
	APP 7M ctrl	APP 3-7M PLX		APP 7M ctrl	APP 3-7M PLX		APP 7M ctrl	APP 3-7M PLX		APP 7M ctrl	APP 3-7M PLX		APP 7M ctrl	APP 3-7M PLX		APP 7M ctrl	APP 3-7M PLX
	3.371	3.131		8112	5317.5		94.232	140.108		3.314	5.685		9854.5	13133.5		69.569	100.994
	2.926	3.224		7540.5	6366.5		91.984	126.21		5.999	5.615		16612	14634		84.191	91.979
	3.358	3.225		9782	5509.5		79.769	130.973		5.989	6.035		18430.5	13152		71.971	99.951
	2.962	3.21		7654.5	7387		98.756	106.274		4.636	6.789		15645.5	16523.5		74.149	96.742
	3.071	3.123		6112	5156.5		117.443	135.676		4.922	6.075		13379.5	13345		83.408	96.964
	2.816	2.906		6508	4525		106.958	153.342		6.149	4.85		18943.5	10583.5		76.491	106.681
	2.606	2.874		4969	4607		111.97	150.202		2.215	5.422		6850	11483		70.061	110.355
	2.489	2.6		4890	4844.5		118.038	126.36		3.189	5.657		9449.5	15954		77.181	81.816
	2.462	2.362		4800	4060.5		117.812	136.926		3.209	5.567		10922	12536.5		68.44	102.761
	2.481	3.057		4621.5	5579.5		124.678	126.736		3.908	4.232		10299.5	10763		88.568	90.888
	2.542	2.872		4166.5	5060.5		128.074	142.307		3.039	4.896		7986	11175.5		81.164	108.65
	2.578	2.358		4953.5	4355.5		131.539	117.248		2.946	4.487		10624.5	11969.5		89.494	79.713
		2.661			5396			123.866			5.524			15199			89.093
		2.879			6601			101.462			6.92			18762			83.595
	Fig. 2e
	Soluble Aβ38			Soluble Aβ40			Soluble Aβ42			Insoluble Aβ38			Insoluble Aβ40			Insoluble Aβ42
	APP 7M ctrl	APP 3-7M PLX		APP 7M ctrl	APP 3-7M PLX		APP 7M ctrl	APP 3-7M PLX		APP 7M ctrl	APP 3-7M PLX		APP 7M ctrl	APP 3-7M PLX		APP 7M ctrl	APP 3-7M PLX
	4.01274	3.9393		0.293103	0.332819		1.2233	1.23762		560.301	383.218		17.6951	12.3285		6072.01	5627.12
	4.00422	4.43188		0.423944	0.40915		1.48348	1.52771		616.605	479.449		17.4629	14.8953		5134.62	7057.72
	4.08152	4.25136		0.371488	0.293103		1.70115	1.59668		599.241	498.973		18.1047	16.0476		6353.25	6085.24
	3.68856	4.71441		0.317061	0.423944		1.53029	1.5483		591.014	461.606		17.9253	18.3956		6236.82	5915.65
	3.64801	4.58517		0.416566	0.57083		0.98574	1.53802		574.317	414.325		17.8515	15.4655		6133.01	6232.27
	4.80519	5.03485		0.488708	0.438588		1.86152	2.06658		690.182	467.675		20.3891	17.6207		7244.68	5638.59
	4.39464	4.11973		0.332819	0.324961		1.52254	1.71826		519.272	430.512		17.9171	16.3201		6809.07	5053.37
	5.00293	4.14348		0.502717	0.438588		1.68643	2.16963		550.395	487.094		19.806	18.4117		7609.3	6170.03
	4.59394	4.00179		0.46028	0.309118		1.57386	1.65926		511.638	425.383		20.0497	16.1094		6526.65	6410.51
	4.45546	4.11497		0.495729	0.401696		1.42796	1.40922		520.403	377.828		14.7268	18.9605		6992.26	5845.24
	4.39917	4.02729		0.416566	0.371488		1.20313	1.78104		445.336	430.274		15.3472	20.5387		5954.6	7281.4
	4.77009	4.43526		0.401696	0.40915		1.36592	1.6543		482.71	327.256		15.547	11.0748		6064.38	5465.69
		4.24787			0.276916			1.46245			337.471			13.3957			6052.66
		5.02354			0.474564			1.73285			403.337			16.3288			6495.16
	Fig. 2f
	%LAMP1 area			number LAMP1 dystrophic neurites			average size LAMP1 dystrophic neurites
	APP 7M ctrl	APP 3-7M PLX		APP 7M ctrl	APP 3-7M PLX		APP 7M ctrl	APP 3-7M PLX
	3.143	3.84		4496	4669.5		160.876	181.319
	3.16	3.359		6055.5	4244.5		125.917	175.916
	3.74	3.198		6315	3400.5		123.648	178.724
	3.052	3.622		7153	4025.5		105.192	211.907
	3.657	3.824		6217.5	3655		131.104	195.276
	3.777	3.444		8086.5	4002		105.208	202.101
	3.127	4.268		4539	4807		141.854	207.167
	3.437	3.687		4820.5	4864		158.185	168.156
	3.783	3.871		6718	4227		133.037	202.697
	3.355	3.564		5047	4364		148.154	190.113
	3.741	3.679		6312.5	4230.5		139.1	206.697
	3.117	3.691		3896	4192.5		161.168	197.055
		3.861			4366			201.825
		4.178			5098.5			182.781

## Sheet: Fig.2_Statistics
	Fig. 2c
	%X34 area			number X34 plaques			average size X34 plaques			%82E1 area			number 82E1 plaques			average size 82E1 plaques
	Normality of Residuals			Normality of Residuals			Normality of Residuals			Normality of Residuals			Normality of Residuals	Shapiro-Wilk (W)		Normality of Residuals
	Test name	Shapiro-Wilk (W)		Test name	Shapiro-Wilk (W)		Test name	Shapiro-Wilk (W)		Test name	Shapiro-Wilk (W)		Test name	0.9506		Test name	Shapiro-Wilk (W)
	Statistics	0.9621		Statistics	0.9405		Statistics	0.9628		Statistics	0.9578		Statistics	0.2394		Statistics	0.9718
	P value	0.4348		P value	0.1383		P value	0.4505		P value	0.3496		P value	Yes		P value	0.6697
	Passed normality test (alpha=0.05)?	Yes		Passed normality test (alpha=0.05)?	Yes		Passed normality test (alpha=0.05)?	Yes		Passed normality test (alpha=0.05)?	Yes		Passed normality test (alpha=0.05)?	ns		Passed normality test (alpha=0.05)?	Yes
	P value summary	ns		P value summary	ns		P value summary	ns		P value summary	ns		P value summary			P value summary	ns
	F test to compare variances			F test to compare variances			F test to compare variances			F test to compare variances			F test to compare variances			F test to compare variances
	F, DFn, Dfd	1.236, 11, 13		F, DFn, Dfd	3.609, 11, 13		F, DFn, Dfd	1.145, 11, 13		F, DFn, Dfd	3.140, 11, 13		F, DFn, Dfd	2.854, 11, 13		F, DFn, Dfd	1.799, 13, 11
	P value	0.7076		P value	0.0312		P value	0.8057		P value	0.0535		P value	0.0758		P value	0.3363
	P value summary	ns		P value summary	*		P value summary	ns		P value summary	ns		P value summary	ns		P value summary	ns
	Significantly different (P < 0.05)?	No		Significantly different (P < 0.05)?	Yes		Significantly different (P < 0.05)?	No		Significantly different (P < 0.05)?	No		Significantly different (P < 0.05)?	No		Significantly different (P < 0.05)?	No
	Unpaired t test			Unpaired t test with Welch's correction			Unpaired t test			Unpaired t test			Unpaired t test			Unpaired t test
	P value	0.4926		P value	0.1575		P value	0.0034		P value	0.0027		P value	0.4042		P value	<0.0001
	P value summary	ns		P value summary	ns		P value summary	**		P value summary	**		P value summary	ns		P value summary	****
	Significantly different (P < 0.05)?	No		Significantly different (P < 0.05)?	No		Significantly different (P < 0.05)?	Yes		Significantly different (P < 0.05)?	Yes		Significantly different (P < 0.05)?	No		Significantly different (P < 0.05)?	Yes
	One- or two-tailed P value?	Two-tailed		One- or two-tailed P value?	Two-tailed		One- or two-tailed P value?	Two-tailed		One- or two-tailed P value?	Two-tailed		One- or two-tailed P value?	Two-tailed		One- or two-tailed P value?	Two-tailed
	t, df	t=0.6968, df=24		Welch-corrected t, df	t=1.482, df=16.08		t, df	t=3.250, df=24		t, df	t=3.337, df=24		t, df	t=0.8492, df=24		t, df	t=5.125, df=24
	n(APP, 7M ctrl)	12		n(APP, 7M ctrl)	12		n(APP, 7M ctrl)	12		n(APP, 7M ctrl)	12		n(APP, 7M ctrl)	12		n(APP, 7M ctrl)	12
	n(APP, 3-7M PLX)	14		n(APP, 3-7M PLX)	14		n(APP, 3-7M PLX)	14		n(APP, 3-7M PLX)	14		n(APP, 3-7M PLX)	14		n(APP, 3-7M PLX)	14
	Mean of APP, 7M ctrl	2.805		Mean of APP, 7M ctrl	6176		Mean of APP, 7M ctrl	110.1		Mean of APP, 7M ctrl	4.126		Mean of APP, 7M ctrl	12416		Mean of APP, 7M ctrl	77.89
	Mean of APP, 3-7M PLX	2.892		Mean of APP, 3-7M PLX	5340		Mean of APP, 3-7M PLX	129.8		Mean of APP, 3-7M PLX	5.554		Mean of APP, 3-7M PLX	13515		Mean of APP, 3-7M PLX	95.73
	Difference between means (B - A) ± SEM	0.08640 ± 0.1240		Difference between means (B - A) ± SEM	-835.3 ± 563.5		Difference between means (B - A) ± SEM	19.73 ± 6.072		Difference between means (B - A) ± SEM	1.428 ± 0.4278		Difference between means (B - A) ± SEM	1099 ± 1294		Difference between means (B - A) ± SEM	17.84 ± 3.480
	95% confidence interval	-0.1695 to 0.3423		95% confidence interval	-2029 to 358.7		95% confidence interval	7.199 to 32.26		95% confidence interval	0.5448 to 2.310		95% confidence interval	-1572 to 3770		95% confidence interval	10.65 to 25.02
	R squared (eta squared)	0.01983		R squared (eta squared)	0.1203		R squared (eta squared)	0.3056		R squared (eta squared)	0.317		R squared (eta squared)	0.02917		R squared (eta squared)	0.5226
	Fig. 2e
	Soluble Aβ38			Soluble Aβ40			Soluble Aβ42			Insoluble Aβ38			Insoluble Aβ40			Insoluble Aβ42
	Normality of Residuals			Normality of Residuals			Normality of Residuals			Normality of Residuals			Normality of Residuals			Normality of Residuals
	Test name	Shapiro-Wilk (W)		Test name	Shapiro-Wilk (W)		Test name	Shapiro-Wilk (W)		Test name	Shapiro-Wilk (W)		Test name	Shapiro-Wilk (W)		Test name	Shapiro-Wilk (W)
	Statistics	0.9548		Statistics	0.9632		Statistics	0.9794		Statistics	0.9834		Statistics	0.9645		Statistics	0.9696
	P value	0.2996		P value	0.4593		P value	0.8599		P value	0.9373		P value	0.487		P value	0.6131
	Passed normality test (alpha=0.05)?	Yes		Passed normality test (alpha=0.05)?	Yes		Passed normality test (alpha=0.05)?	Yes		Passed normality test (alpha=0.05)?	Yes		Passed normality test (alpha=0.05)?	Yes		Passed normality test (alpha=0.05)?	Yes
	P value summary	ns		P value summary	ns		P value summary	ns		P value summary	ns		P value summary	ns		P value summary	ns
	F test to compare variances			F test to compare variances			F test to compare variances			F test to compare variances			F test to compare variances			F test to compare variances
	F, DFn, Dfd	1.478, 11, 13		F, DFn, Dfd	1.285, 13, 11		F, DFn, Dfd	1.011, 13, 11		F, DFn, Dfd	1.503, 11, 13		F, DFn, Dfd	2.074, 13, 11		F, DFn, Dfd	1.232, 11, 13
	P value	0.4976		P value	0.6854		P value	0.9982		P value	0.4799		P value	0.2331		P value	0.7113
	P value summary	ns		P value summary	ns		P value summary	ns		P value summary	ns		P value summary	ns		P value summary	ns
	Significantly different (P < 0.05)?	No		Significantly different (P < 0.05)?	No		Significantly different (P < 0.05)?	No		Significantly different (P < 0.05)?	No		Significantly different (P < 0.05)?	No		Significantly different (P < 0.05)?	No
	Unpaired t test			Unpaired t test			Unpaired t test			Unpaired t test			Unpaired t test			Unpaired t test
	P value	0.7964		P value	0.5302		P value	0.0638		P value	<0.0001		P value	0.0887		P value	0.1904
	P value summary	ns		P value summary	ns		P value summary	ns		P value summary	****		P value summary	ns		P value summary	ns
	Significantly different (P < 0.05)?	No		Significantly different (P < 0.05)?	No		Significantly different (P < 0.05)?	No		Significantly different (P < 0.05)?	Yes		Significantly different (P < 0.05)?	No		Significantly different (P < 0.05)?	No
	One- or two-tailed P value?	Two-tailed		One- or two-tailed P value?	Two-tailed		One- or two-tailed P value?	Two-tailed		One- or two-tailed P value?	Two-tailed		One- or two-tailed P value?	Two-tailed		One- or two-tailed P value?	Two-tailed
	t, df	t=0.2609, df=24		t, df	t=0.6369, df=24		t, df	t=1.944, df=24		t, df	t=5.650, df=24		t, df	t=1.775, df=24		t, df	t=1.347, df=24
	n(APP, 7M ctrl)	12		n(APP, 7M ctrl)	12		n(APP, 7M ctrl)	12		n(APP, 7M ctrl)	12		n(APP, 7M ctrl)	12		n(APP, 7M ctrl)	12
	n(APP, 3-7M PLX)	14		n(APP, 3-7M PLX)	14		n(APP, 3-7M PLX)	14		n(APP, 3-7M PLX)	14		n(APP, 3-7M PLX)	14		n(APP, 3-7M PLX)	14
	Mean of APP, 7M ctrl	4.321		Mean of APP, 7M ctrl	0.4101		Mean of APP, 7M ctrl	1.464		Mean of APP, 7M ctrl	555.1		Mean of APP, 7M ctrl	17.74		Mean of APP, 7M ctrl	6428
	Mean of APP, 3-7M PLX	4.362		Mean of APP, 3-7M PLX	0.3911		Mean of APP, 3-7M PLX	1.65		Mean of APP, 3-7M PLX	423.2		Mean of APP, 3-7M PLX	16.14		Mean of APP, 3-7M PLX	6095
	Difference between means (B - A) ± SEM	0.04083 ± 0.1565		Difference between means (B - A) ± SEM	-0.01899 ± 0.02982		Difference between means (B - A) ± SEM	0.1864 ± 0.09589		Difference between means (B - A) ± SEM	-131.9 ± 23.35		Difference between means (B - A) ± SEM	-1.600 ± 0.9016		Difference between means (B - A) ± SEM	-332.5 ± 246.8
	95% confidence interval	-0.2822 to 0.3639		95% confidence interval	-0.08054 to 0.04255		95% confidence interval	-0.01154 to 0.3843		95% confidence interval	-180.1 to -83.74		95% confidence interval	-3.461 to 0.2609		95% confidence interval	-841.8 to 176.8
	R squared (eta squared)	0.002828		R squared (eta squared)	0.01662		R squared (eta squared)	0.136		R squared (eta squared)	0.5708		R squared (eta squared)	0.116		R squared (eta squared)	0.07033
	Fig. 2f
	%LAMP1 area			number LAMP1 dystrophic neurites			average size LAMP1 dystrophic neurites
	Normality of Residuals			Normality of Residuals			Normality of Residuals
	Test name	Shapiro-Wilk (W)		Test name	Shapiro-Wilk (W)		Test name	Shapiro-Wilk (W)
	Statistics	0.9683		Statistics	0.9772		Statistics	0.964
	P value	0.5789		P value	0.8097		P value	0.4764
	Passed normality test (alpha=0.05)?	Yes		Passed normality test (alpha=0.05)?	Yes		Passed normality test (alpha=0.05)?	Yes
	P value summary	ns		P value summary	ns		P value summary	ns
	F test to compare variances			F test to compare variances			F test to compare variances
	F, DFn, Dfd	1.061, 11, 13		F, DFn, Dfd	7.296, 11, 13		F, DFn, Dfd	2.042, 11, 13
	P value	0.9074		P value	0.0013		P value	0.2214
	P value summary	ns		P value summary	**		P value summary	ns
	Significantly different (P < 0.05)?	No		Significantly different (P < 0.05)?	Yes		Significantly different (P < 0.05)?	No
	Unpaired t test			Unpaired t test			Unpaired t test
	P value	0.0172		P value	0.0003		P value	<0.0001
	P value summary	*		P value summary	***		P value summary	****
	Significantly different (P < 0.05)?	Yes		Significantly different (P < 0.05)?	Yes		Significantly different (P < 0.05)?	Yes
	One- or two-tailed P value?	Two-tailed		One- or two-tailed P value?	Two-tailed		One- or two-tailed P value?	Two-tailed
	t, df	t=2.561, df=24		t, df	t=4.213, df=24		t, df	t=8.780, df=24
	n(APP, 7M ctrl)	12		n(APP, 7M ctrl)	12		n(APP, 7M ctrl)	12
	n(APP, 3-7M PLX)	14		n(APP, 3-7M PLX)	14		n(APP, 3-7M PLX)	14
	Mean of APP, 7M ctrl	3.424		Mean of APP, 7M ctrl	5805		Mean of APP, 7M ctrl	136.1
	Mean of APP, 3-7M PLX	3.72		Mean of APP, 3-7M PLX	4296		Mean of APP, 3-7M PLX	193
	Difference between means (B - A) ± SEM	0.2963 ± 0.1157		Difference between means (B - A) ± SEM	-1509 ± 358.1		Difference between means (B - A) ± SEM	56.86 ± 6.476
	95% confidence interval	0.05749 to 0.5352		95% confidence interval	-2248 to -769.5		95% confidence interval	43.49 to 70.23
	R squared (eta squared)	0.2146		R squared (eta squared)	0.4251		R squared (eta squared)	0.7626

## Sheet: Fig.3_Source data
	Fig.3a
	%X34 area			number X34 plaques			average size X34 plaques			%82E1 area			number 82E1 plaques			average size 82E1 plaques
	APP/R2 4M ctrl	APP/R2 1-4M PLX		APP/R2 4M ctrl	APP/R2 1-4M PLX		APP/R2 4M ctrl	APP/R2 1-4M PLX		APP/R2 4M ctrl	APP/R2 1-4M PLX		APP/R2 4M ctrl	APP/R2 1-4M PLX		APP/R2 4M ctrl	APP/R2 1-4M PLX
	2.45	0.976		2699.5	1279.5		216.645	195.274		2.91	1.583		3611.5	1781.5		191.37	226.932
	2.509	0.969		2278.5	1666		217.722	141.224		2.559	1.328		2627	1915.5		191.79	167.002
	2.332	1.12		2394	1392.3		230.301	188.026		2.895	1.408		3289.5	1642.3		205.724	200.161
	2.356	0.955		2569.5	1413.5		219.292	166.486		2.673	1.536		3211.5	1953		199.039	193.694
	2.21	1.127		2517	1559		221.288	179.702		2.621	1.87		3329	2351.5		198	196.663
	2.608	1.056		3799	1252		176.187	170.539		2.25	1.807		2812	2191.5		204.383	166.214
	2.231	1.14		2153.5	1426		223.015	194.155		2.65	1.683		2927.5	1828.5		194.206	223.61
	2.796	1.12		2624.5	1168		244.439	224.82		3.288	1.784		3461	2153.5		217.272	194.723
	2.226	1.234		2054	1639.5		253.095	175.554		2.297	1.575		2384	2156.5		225.197	170.915
	2.423			2302			235.604			3.152			3568			198.343
	2.063			1825.5			262.759			2.468			2572.5			222.525
	2.065			2078.3			224.62			2.879			3359.7			193.125
	Fig.3c
	Soluble Aβ38			Soluble Aβ40			Soluble Aβ42			Insoluble Aβ38			Insoluble Aβ40			Insoluble Aβ42
	APP/R2 4M ctrl	APP/R2 1-4M PLX		APP/R2 4M ctrl	APP/R2 1-4M PLX		APP/R2 4M ctrl	APP/R2 1-4M PLX		APP/R2 4M ctrl	APP/R2 1-4M PLX		APP/R2 4M ctrl	APP/R2 1-4M PLX		APP/R2 4M ctrl	APP/R2 1-4M PLX
	2.34132	2.26483		0.29793	0.376518		1.19612	1.30006		72.7835	30.2887		8.05326	5.09544		2611.97	1438.12
	2.55449	1.9283		0.456807	0.230538		1.36955	1.20369		65.9799	27.2414		7.77541	2.9936		2642.41	1149.8
	2.35267	2.22392		0.306057	0.484613		1.12181	1.40249		59.788	36.8409		7.02237	6.31034		2383.02	1774.46
	2.3632	2.06277		0.399009	0.306057		1.02896	1.51945		66.9295	27.0028		8.33817	4.83415		2646.05	1340.63
	2.22638	2.13005		0.195148	0.376518		1.40015	1.59722		55.7389	33.2245		7.29003	6.68129		2512.99	1287.44
	2.01345	2.51452		0.212991	0.384067		1.09828	1.67958		64.6475	38.5368		8.72508	5.63174		2968.14	1182.73
	1.98909	2.4141		0.230538	0.456807		1.1733	1.54187		65.582	33.5913		8.57467	5.74241		2946.01	1652.19
	2.36401	2.10934		0.281484	0.256321		1.30006	1.25108		65.2646	31.8698		8.09648	5.63174		3094.55	1600.4
	2.21244	2.63811		0.256321	0.570557		1.20117	1.54187		54.6688	36.6292		7.67117	6.44694		2241.16	1716.09
	2.30558	1.825		0.376518	0.353547		1.19612	1.30248		63.3157	34.4441		7.87863	6.08393		2704.17	1838.85
	2.43585	2.46159		0.368916	0.477726		1.44199	1.4581		55.0416	40.8852		6.7143	6.77998		2318.59	1787.56
	2.52012			0.435488			1.40249			65.8743			8.49177			3026.11
	2.36482			0.195148			1.21123			68.927			7.61113			2331.44
	Fig.3d
	%X34 area			number X34 plaques			average size X34 plaques			%82E1 area			number 82E1 plaques			average size 82E1 plaques
	APP/R2 7M ctrl	APP/R2 3-7M PLX		APP/R2 7M ctrl	APP/R2 3-7M PLX		APP/R2 7M ctrl	APP/R2 3-7M PLX		APP/R2 7M ctrl	APP/R2 3-7M PLX		APP/R2 7M ctrl	APP/R2 3-7M PLX		APP/R2 7M ctrl	APP/R2 3-7M PLX
	1.966	1.808		3824.5	2945.5		121.118	127.256		5.322	6.981		10271	12312		122.241	117.393
	1.999	1.96		3705	3146.5		116.728	130.029		7.158	8.388		14328.5	15931.5		107.815	108.594
	1.956	1.992		3702.5	3200.5		113.884	144.442		6.508	8.729		13690.5	17052.5		104.773	119.341
	1.653	2.191		3321	3318.5		107.499	132.315		3.819	8.797		8722.5	14546.5		95.626	121.542
	1.817	2.041		3944	3327		110.352	131.217		3.344	7.859		8893.5	14609		92.209	115.897
	1.878	1.872		4057	2932.3		112.309	128.831		3.913	7.134		9891.5	12494.3		97.259	116.503
	1.966	1.834		4405	3260.7		106.885	119.387		3.519	7.741		8957	14743.7		95.705	109.986
	1.8	1.712		3639.5	2913		106.702	125.225		5.633	6.185		12266	11431		101.889	115.618
	1.569	1.904		3000	2988.7		110.642	137.383		5.633	7.165		12832	13615		93.59	114.336
	1.43	2.018		3433	3013.5		92.477	136.661		6.982	9.315		18054.5	14624		86.437	130.533
	1.712	2.093		3393.5	2940		111.065	135.895		7.018	11.833		15828.5	21173		99.611	108.041
	**	1.976		**	2784		**	143.016		**	8.813		**	14666.5		**	123.444
	**	1.733		**	3096		**	113.261		**	4.806		**	10593.5		**	92.648
	1.493			3195			103.739			4.41			10235.5			95.706
	1.495			3319.5			106.07			5.047			10820			109.477
	1.483			3159.5			101.642			4.998			11096			96.525
	1.4			3341			103.148			3.877			10959			88.498
	1.819			3566.5			118.103			5.059			10838.5			108.603
	* excluded due to damaged sample
	Fig.3f
	Soluble Aβ38			Soluble Aβ40			Soluble Aβ42			Insoluble Aβ38			Insoluble Aβ40			Insoluble Aβ42
	APP/R2 7M ctrl	APP/R2 3-7M PLX		APP/R2 7M ctrl	APP/R2 3-7M PLX		APP/R2 7M ctrl	APP/R2 3-7M PLX		APP/R2 7M ctrl	APP/R2 3-7M PLX		APP/R2 7M ctrl	APP/R2 3-7M PLX		APP/R2 7M ctrl	APP/R2 3-7M PLX
	2.99081	2.76238		0.399009	0.221801		1.43968	1.1166		676.576	369.741		15.9164	11.6715		6200.54	6632.61
	3.52685	3.65874		0.384067	0.470797		1.26341	1.7933		705.177	448.185		15.014	14.5866		6815.84	5231.82
	3.01815	2.70312		0.406403	0.484613		1.16564	1.35055		737.147	434.323		15.7392	11.7897		6974.12	6144.38
	3.36691	2.80888		0.337952	0.470797		1.43506	1.2952		574.945	567.032		13.6428	15.0228		5647.04	7253.15
	3.20728	2.97909		0.491458	0.413747		1.4095	1.25108		678.296	498.716		15.6628	14.2868		7074.03	5472.62
	2.97049	3.13113		0.384067	0.491458		1.35293	1.88943		597.576	387.644		14.2959	13.4419		7489.71	6991.6
	3.59783	3.51064		0.470797	0.345778		1.40015	1.41649		665.136	433.985		14.9169	13.0325		6379.91	7406.25
	2.88276	3.2453		0.406403	0.498262		1.22624	1.23621		558.574	426.919		14.3416	14.1211		216.3269*	6892.05
	3.07741	2.72447		0.361259	0.256321		1.91359	1.02896		567.558	424.771		16.1999	12.7637		6146.06	6253.77
	3.07819	3.10934		0.330068	0.470797		1.74321	1.77043		502.914	513.85		15.0316	16.561		5861.21	7256.96
	3.10856	2.64128		0.406403	0.204107		1.22874	1.43968		545.847	422.685		13.766	13.7565		6211.76	6433.86
	2.7821	2.93214		0.361259	0.391564		0.946266	1.52619		581.871	431.526		11.9812	12.9434		4688.82	6365.43
	3.05013	3.42104		0.399009	0.413747		1.17584	1.5217		577.592	424.035		14.0376	11.9706		6759.82	6638.68
	2.53692			0.281484			0.985243			456.438			13.0522			6121.31
	2.9055			0.376518			1.14511			395.472			13.4707			5487.82
	2.61267			0.322125			0.996253			428.669			12.4083			5934.67
	2.83563			0.306057			1.34339			394.646			12.6731			5133.1
	3.23211			0.256321			1.33382			426.551			11.7254			6104.41
																* statistical outliers were identified by ROUT test and excluded

## Sheet: Fig.3_Statistics
	Fig.3a
	%X34 area			number X34 plaques			average size X34 plaques			%82E1 area			number 82E1 plaques			average size 82E1 plaques
	Normality of Residuals			Normality of Residuals			Normality of Residuals			Normality of Residuals			Normality of Residuals			Normality of Residuals
	Test name	Shapiro-Wilk (W)		Test name	Shapiro-Wilk (W)		Test name	Shapiro-Wilk (W)		Test name	Shapiro-Wilk (W)		Test name	Shapiro-Wilk (W)		Test name	Shapiro-Wilk (W)
	Statistics	0.9576		Statistics	0.8159		Statistics	0.9527		Statistics	0.9773		Statistics	0.9611		Statistics	0.9613
	P value	0.4699		P value	0.0012		P value	0.3827		P value	0.8814		P value	0.5396		P value	0.5429
	Passed normality test (alpha=0.05)?	Yes		Passed normality test (alpha=0.05)?	No		Passed normality test (alpha=0.05)?	Yes		Passed normality test (alpha=0.05)?	Yes		Passed normality test (alpha=0.05)?	Yes		Passed normality test (alpha=0.05)?	Yes
	P value summary	ns		P value summary	*		P value summary	ns		P value summary	ns		P value summary	ns		P value summary	ns
	F test to compare variances			F test to compare variances			F test to compare variances			F test to compare variances			F test to compare variances			F test to compare variances
	F, DFn, Dfd	5.240, 11, 8		F, DFn, Dfd	8.346, 11, 8		F, DFn, Dfd	1.122, 8, 11		F, DFn, Dfd	2.994, 11, 8		F, DFn, Dfd	3.280, 11, 8		F, DFn, Dfd	3.506, 8, 11
	P value	0.0265		P value	0.0058		P value	0.8364		P value	0.1304		P value	0.1027		P value	0.0579
	P value summary	*		P value summary	**		P value summary	ns		P value summary	ns		P value summary	ns		P value summary	ns
	Significantly different (P < 0.05)?	Yes		Significantly different (P < 0.05)?	Yes		Significantly different (P < 0.05)?	No		Significantly different (P < 0.05)?	No		Significantly different (P < 0.05)?	No		Significantly different (P < 0.05)?	No
	Unpaired t test with Welch's correction			Mann Whitney test			Unpaired t test			Unpaired t test			Unpaired t test			Unpaired t test
	P value	<0.0001		P value	<0.0001		P value	0.0002		P value	<0.0001		P value	<0.0001		P value	0.1991
	P value summary	****		Exact or approximate P value?	Exact		P value summary	***		P value summary	****		P value summary	****		P value summary	ns
	Significantly different (P < 0.05)?	Yes		P value summary	****		Significantly different (P < 0.05)?	Yes		Significantly different (P < 0.05)?	Yes		Significantly different (P < 0.05)?	Yes		Significantly different (P < 0.05)?	No
	One- or two-tailed P value?	Two-tailed		Significantly different (P < 0.05)?	Yes		One- or two-tailed P value?	Two-tailed		One- or two-tailed P value?	Two-tailed		One- or two-tailed P value?	Two-tailed		One- or two-tailed P value?	Two-tailed
	Welch-corrected t, df	t=18.21, df=15.90		One- or two-tailed P value?	Two-tailed		t, df	t=4.594, df=19		t, df	t=9.275, df=19		Welch-corrected t, df	t=7.119, df=19		t, df	t=1.331, df=19
				Sum of ranks in column A,B	186 , 45
	n(APP/R2, 4M ctrl)	12		Mann-Whitney U	0		n(APP/R2, 4M ctrl)	12		n(APP/R2, 4M ctrl)	12		n(APP/R2, 4M ctrl)	12		n(APP/R2, 4M ctrl)	12
	n(APP/R2, 1-4M PLX)	9					n(APP/R2, 1-4M PLX)	9		n(APP/R2, 1-4M PLX)	9		n(APP/R2, 1-4M PLX)	9		n(APP/R2, 1-4M PLX)	9
	Mean of APP/R2, 4M ctrl	2.356		Median of APP/R2, 4M ctrl	2348, n=12		Mean of APP/R2, 4M ctrl	227.1		Mean of APP/R2, 4M ctrl	2.72		Mean of APP/R2, 4M ctrl	3096		Mean of APP/R2, 4M ctrl	203.4
	Mean of APP/R2, 1-4M PLX	1.077		Median of APP/R2, 1-4M PLX	1414, n=9		Mean of APP/R2, 1-4M PLX	181.8		Mean of APP/R2, 1-4M PLX	1.619		Mean of APP/R2, 1-4M PLX	1997		Mean of APP/R2, 1-4M PLX	193.3
	Difference between means (B - A) ± SEM	-1.278 ± 0.07022		Difference: Actual	-934.5		Difference between means (B - A) ± SEM	-45.33 ± 9.867		Difference between means (B - A) ± SEM	-1.101 ± 0.1187		Difference between means (B - A) ± SEM	-1099 ± 154.4		Difference between means (B - A) ± SEM	-10.09 ± 7.584
	95% confidence interval	-1.427 to -1.129		Difference: Hodges-Lehmann	-944		95% confidence interval	-65.98 to -24.68		95% confidence interval	-1.349 to -0.8524		95% confidence interval	-1422 to -775.9		95% confidence interval	-25.96 to 5.782
	R squared (eta squared)	0.9542					R squared (eta squared)	0.5262		R squared (eta squared)	0.8191		R squared (eta squared)	0.7273		R squared (eta squared)	0.08524
	Fig.3c
	Soluble Aβ38			Soluble Aβ40			Soluble Aβ42			Insoluble Aβ38			Insoluble Aβ40			Insoluble Aβ42
	Normality of Residuals			Normality of Residuals			Normality of Residuals			Normality of Residuals			Normality of Residuals			Normality of Residuals
	Test name	Shapiro-Wilk (W)		Test name	Shapiro-Wilk (W)		Test name	Shapiro-Wilk (W)		Test name	Shapiro-Wilk (W)		Test name	Shapiro-Wilk (W)		Test name	Shapiro-Wilk (W)
	Statistics	0.9753		Statistics	0.9657		Statistics	0.9573		Statistics	0.9553		Statistics	0.9026		Statistics	0.9423
	P value	0.7957		P value	0.5627		P value	0.3866		P value	0.352		P value	0.0245		P value	0.1836
	Passed normality test (alpha=0.05)?	Yes		Passed normality test (alpha=0.05)?	Yes		Passed normality test (alpha=0.05)?	Yes		Passed normality test (alpha=0.05)?	Yes		Passed normality test (alpha=0.05)?	No		Passed normality test (alpha=0.05)?	Yes
	P value summary	ns		P value summary	ns		P value summary	ns		P value summary	ns		P value summary	*		P value summary	ns
	F test to compare variances			F test to compare variances			F test to compare variances			F test to compare variances			F test to compare variances			F test to compare variances
	F, DFn, Dfd	2.280, 10, 12		F, DFn, Dfd	1.281, 10, 12		F, DFn, Dfd	1.427, 10, 12		F, DFn, Dfd	1.581, 12, 10		F, DFn, Dfd	3.157, 10, 12		F, DFn, Dfd	1.295, 12, 10
	P value	0.1779		P value	0.6748		P value	0.5521		P value	0.476		P value	0.0632		P value	0.6915
	P value summary	ns		P value summary	ns		P value summary	ns		P value summary	ns		P value summary	ns		P value summary	ns
	Significantly different (P < 0.05)?	No		Significantly different (P < 0.05)?	No		Significantly different (P < 0.05)?	No		Significantly different (P < 0.05)?	No		Significantly different (P < 0.05)?	No		Significantly different (P < 0.05)?	No
	Unpaired t test			Unpaired t test			Unpaired t test			Unpaired t test			Mann Whitney test			Unpaired t test
	P value	0.3824		P value	0.0558		P value	0.0029		P value	<0.0001		P value	<0.0001		P value	<0.0001
	P value summary	ns		P value summary	ns		P value summary	**		P value summary	****		Exact or approximate P value?	Exact		P value summary	****
	Significantly different (P < 0.05)?	No		Significantly different (P < 0.05)?	No		Significantly different (P < 0.05)?	Yes		Significantly different (P < 0.05)?	Yes		P value summary	****		Significantly different (P < 0.05)?	Yes
	One- or two-tailed P value?	Two-tailed		One- or two-tailed P value?	Two-tailed		One- or two-tailed P value?	Two-tailed		One- or two-tailed P value?	Two-tailed		Significantly different (P < 0.05)?	Yes		One- or two-tailed P value?	Two-tailed
	t, df	t=0.8913, df=22		t, df	t=2.020, df=22		t, df	t=3.346, df=22		t, df	t=14.30, df=22		One- or two-tailed P value?	Two-tailed		t, df	t=10.03, df=22
													Sum of ranks in column A,B	233 , 67
	n(APP/R2, 4M ctrl)	13		n(APP/R2, 4M ctrl)	13		n(APP/R2, 4M ctrl)	13		n(APP/R2, 4M ctrl)	13		Mann-Whitney U	1		n(APP/R2, 4M ctrl)	13
	n(APP/R2, 1-4M PLX)	11		n(APP/R2, 1-4M PLX)	11		n(APP/R2, 1-4M PLX)	11		n(APP/R2, 1-4M PLX)	11					n(APP/R2, 1-4M PLX)	11
	Mean of APP/R2, 4M ctrl	2.311		Mean of APP/R2, 4M ctrl	0.3086		Mean of APP/R2, 4M ctrl	1.242		Mean of APP/R2, 4M ctrl	63.43		Median of APP/R2, 4M ctrl	7.879, n=13		Mean of APP/R2, 4M ctrl	2648
	Mean of APP/R2, 1-4M PLX	2.234		Mean of APP/R2, 1-4M PLX	0.3885		Mean of APP/R2, 1-4M PLX	1.436		Mean of APP/R2, 1-4M PLX	33.69		Median of APP/R2, 1-4M PLX	5.742, n=11		Mean of APP/R2, 1-4M PLX	1524
	Difference between means (B - A) ± SEM	-0.07717 ± 0.08657		Difference between means (B - A) ± SEM	0.07984 ± 0.03953		Difference between means (B - A) ± SEM	0.1945 ± 0.05815		Difference between means (B - A) ± SEM	-29.74 ± 2.080		Difference: Actual	-2.136		Difference between means (B - A) ± SEM	-1124 ± 112.0
	95% confidence interval	-0.2567 to 0.1024		95% confidence interval	-0.002140 to 0.1618		95% confidence interval	0.07395 to 0.3151		95% confidence interval	-34.05 to -25.43		Difference: Hodges-Lehmann	-2.039		95% confidence interval	-1356 to -891.5
	R squared (eta squared)	0.03486		R squared (eta squared)	0.1564		R squared (eta squared)	0.3372		R squared (eta squared)	0.9028					R squared (eta squared)	0.8206
	Fig.3d
	%X34 area			number X34 plaques			average size X34 plaques			%82E1 area			number 82E1 plaques			average size 82E1 plaques
	Normality of Residuals			Normality of Residuals			Normality of Residuals			Normality of Residuals			Normality of Residuals			Normality of Residuals
	Test name	Shapiro-Wilk (W)		Test name	Shapiro-Wilk (W)		Test name	Shapiro-Wilk (W)		Test name	Shapiro-Wilk (W)		Test name	Shapiro-Wilk (W)		Test name	Shapiro-Wilk (W)
	Statistics	0.9489		Statistics	0.9671		Statistics	0.9705		Statistics	0.9809		Statistics	0.9211		Statistics	0.9806
	P value	0.1714		P value	0.4845		P value	0.5738		P value	0.8614		P value	0.0325		P value	0.8531
	Passed normality test (alpha=0.05)?	Yes		Passed normality test (alpha=0.05)?	Yes		Passed normality test (alpha=0.05)?	Yes		Passed normality test (alpha=0.05)?	Yes		Passed normality test (alpha=0.05)?	No		Passed normality test (alpha=0.05)?	Yes
	P value summary	ns		P value summary	ns		P value summary	ns		P value summary	ns		P value summary	*		P value summary	ns
	F test to compare variances			F test to compare variances			F test to compare variances			F test to compare variances			F test to compare variances			F test to compare variances
	F, DFn, Dfd	2.295, 15, 12		F, DFn, Dfd	4.595, 15, 12		F, DFn, Dfd	1.559, 12, 15		F, DFn, Dfd	1.748, 12, 15		F, DFn, Dfd	1.051, 12, 15		F, DFn, Dfd	1.007, 12, 15
	P value	0.1535		P value	0.0113		P value	0.4127		P value	0.3054		P value	0.9131		P value	0.9736
	P value summary	ns		P value summary	*		P value summary	ns		P value summary	ns		P value summary	ns		P value summary	ns
	Significantly different (P < 0.05)?	No		Significantly different (P < 0.05)?	Yes		Significantly different (P < 0.05)?	No		Significantly different (P < 0.05)?	No		Significantly different (P < 0.05)?	No		Significantly different (P < 0.05)?	No
	Unpaired t test			Unpaired t test with Welch's correction			Unpaired t test			Unpaired t test			Mann Whitney test			Unpaired t test
	P value	0.0036		P value	<0.0001		P value	<0.0001		P value	<0.0001		P value	0.0056		P value	0.0001
	P value summary	**		P value summary	****		P value summary	****		P value summary	****		Exact or approximate P value?	Exact		P value summary	***
	Significantly different (P < 0.05)?	Yes		Significantly different (P < 0.05)?	Yes		Significantly different (P < 0.05)?	Yes		Significantly different (P < 0.05)?	Yes		P value summary	**		Significantly different (P < 0.05)?	Yes
	One- or two-tailed P value?	Two-tailed		One- or two-tailed P value?	Two-tailed		One- or two-tailed P value?	Two-tailed		One- or two-tailed P value?	Two-tailed		Significantly different (P < 0.05)?	Yes		One- or two-tailed P value?	Two-tailed
	t, df	t=3.185, df=27		Welch-corrected t, df	t=4.781, df=22.13		t, df	t=7.580, df=27		t, df	t=5.141, df=27		One- or two-tailed P value?	Two-tailed		t, df	t=4.463, df=27
													Sum of ranks in column A,B	178 , 257
	n(APP/R2, 7M ctrl)	16		n(APP/R2, 7M ctrl)	16		n(APP/R2, 7M ctrl)	16		n(APP/R2, 7M ctrl)	16		Mann-Whitney U	42		n(APP/R2, 7M ctrl)	16
	n(APP/R2, 3-7M PLX)	13		n(APP/R2, 3-7M PLX)	13		n(APP/R2, 3-7M PLX)	13		n(APP/R2, 3-7M PLX)	13					n(APP/R2, 3-7M PLX)	13
	Mean of APP/R2, 7M ctrl	1.715		Mean of APP/R2, 7M ctrl	3563		Mean of APP/R2, 7M ctrl	108.9		Mean of APP/R2, 7M ctrl	5.14		Median of APP/R2, 7M ctrl	10899, n=16		Mean of APP/R2, 7M ctrl	99.75
	Mean of APP/R2, 3-7M PLX	1.933		Mean of APP/R2, 3-7M PLX	3067		Mean of APP/R2, 3-7M PLX	131.1		Mean of APP/R2, 3-7M PLX	7.98		Median of APP/R2, 3-7M PLX	14609, n=13		Mean of APP/R2, 3-7M PLX	114.9
	Difference between means (B - A) ± SEM	0.2186 ± 0.06866		Difference between means (B - A) ± SEM	-496.3 ± 103.8		Difference between means (B - A) ± SEM	22.25 ± 2.935		Difference between means (B - A) ± SEM	2.840 ± 0.5525		Difference: Actual	3710		Difference between means (B - A) ± SEM	15.17 ± 3.398
	95% confidence interval	0.07776 to 0.3595		95% confidence interval	-711.5 to -281.1		95% confidence interval	16.23 to 28.27		95% confidence interval	1.707 to 3.974		Difference: Hodges-Lehmann	2786		95% confidence interval	8.193 to 22.14
	R squared (eta squared)	0.273		R squared (eta squared)	0.5081		R squared (eta squared)	0.6803		R squared (eta squared)	0.4947					R squared (eta squared)	0.4245
	Fig.3f
	Soluble Aβ38			Soluble Aβ40			Soluble Aβ42			Insoluble Aβ38			Insoluble Aβ40			Insoluble Aβ42
	Normality of Residuals			Normality of Residuals			Normality of Residuals			Normality of Residuals			Normality of Residuals			Normality of Residuals
	Test name	Shapiro-Wilk (W)		Test name	Shapiro-Wilk (W)		Test name	Shapiro-Wilk (W)		Test name	Shapiro-Wilk (W)		Test name	Shapiro-Wilk (W)		Test name	Shapiro-Wilk (W)
	Statistics	0.9692		Statistics	0.9438		Statistics	0.9557		Statistics	0.9647		Statistics	0.9805		Statistics	0.9731
	P value	0.4964		P value	0.1048		P value	0.2234		P value	0.3871		P value	0.8255		P value	0.6266
	Passed normality test (alpha=0.05)?	Yes		Passed normality test (alpha=0.05)?	Yes		Passed normality test (alpha=0.05)?	Yes		Passed normality test (alpha=0.05)?	Yes		Passed normality test (alpha=0.05)?	Yes		Passed normality test (alpha=0.05)?	Yes
	P value summary	ns		P value summary	ns		P value summary	ns		P value summary	ns		P value summary	ns		P value summary	ns
	F test to compare variances			F test to compare variances			F test to compare variances			F test to compare variances			F test to compare variances			F test to compare variances
	F, DFn, Dfd	1.416, 12, 17		F, DFn, Dfd	3.118, 12, 17		F, DFn, Dfd	1.148, 12, 17		F, DFn, Dfd	4.147, 17, 12		F, DFn, Dfd	1.040, 12, 17		F, DFn, Dfd	1.169, 16, 12
	P value	0.4981		P value	0.0323		P value	0.7742		P value	0.0161		P value	0.9175		P value	0.7974
	P value summary	ns		P value summary	*		P value summary	ns		P value summary	*		P value summary	ns		P value summary	ns
	Significantly different (P < 0.05)?	No		Significantly different (P < 0.05)?	Yes		Significantly different (P < 0.05)?	No		Significantly different (P < 0.05)?	Yes		Significantly different (P < 0.05)?	No		Significantly different (P < 0.05)?	No
	Unpaired t test			Unpaired t test with Welch's correction			Unpaired t test			Unpaired t test with Welch's correction			Unpaired t test	0.2682		Unpaired t test
	P value	0.9646		P value	0.4748		P value	0.1756		P value	0.0006		P value	ns		P value	0.1715
	P value summary	ns		P value summary	ns		P value summary	ns		P value summary	***		P value summary	No		P value summary	ns
	Significantly different (P < 0.05)?	No		Significantly different (P < 0.05)?	No		Significantly different (P < 0.05)?	No		Significantly different (P < 0.05)?	Yes		Significantly different (P < 0.05)?	Two-tailed		Significantly different (P < 0.05)?	No
	One- or two-tailed P value?	Two-tailed		One- or two-tailed P value?	Two-tailed		One- or two-tailed P value?	Two-tailed		One- or two-tailed P value?	Two-tailed		One- or two-tailed P value?	t=1.129, df=29		One- or two-tailed P value?	Two-tailed
	t, df	t=0.04480, df=29		Welch-corrected t, df	t=0.7304, df=17.54		t, df	t=1.388, df=29		Welch-corrected t, df	t=3.909, df=26.12		t, df			t, df	t=1.404, df=28
	n(APP/R2, 7M ctrl)	18		n(APP/R2, 7M ctrl)	18		n(APP/R2, 7M ctrl)	18		n(APP/R2, 7M ctrl)	18		n(APP/R2, 7M ctrl)	18		n(APP/R2, 7M ctrl)	17
	n(APP/R2, 3-7M PLX)	13		n(APP/R2, 3-7M PLX)	13		n(APP/R2, 3-7M PLX)	13		n(APP/R2, 3-7M PLX)	13		n(APP/R2, 3-7M PLX)	13		n(APP/R2, 3-7M PLX)	13
	Mean of APP/R2, 7M ctrl	3.043		Mean of APP/R2, 7M ctrl	0.3711		Mean of APP/R2, 7M ctrl	1.306		Mean of APP/R2, 7M ctrl	559.5		Mean of APP/R2, 7M ctrl	14.1		Mean of APP/R2, 7M ctrl	6178
	Mean of APP/R2, 3-7M PLX	3.048		Mean of APP/R2, 3-7M PLX	0.3949		Mean of APP/R2, 3-7M PLX	1.434		Mean of APP/R2, 3-7M PLX	444.9		Mean of APP/R2, 3-7M PLX	13.53		Mean of APP/R2, 3-7M PLX	6536
	Difference between means (B - A) ± SEM	0.004923 ± 0.1099		Difference between means (B - A) ± SEM	0.02376 ± 0.03253		Difference between means (B - A) ± SEM	0.1277 ± 0.09202		Difference between means (B - A) ± SEM	-114.6 ± 29.32		Difference between means (B - A) ± SEM	-0.5697 ± 0.5047		Difference between means (B - A) ± SEM	358.2 ± 255.2
	95% confidence interval	-0.2198 to 0.2297		95% confidence interval	-0.04471 to 0.09223		95% confidence interval	-0.06046 to 0.3159		95% confidence interval	-174.9 to -54.36		95% confidence interval	-1.602 to 0.4625		95% confidence interval	-164.6 to 880.9
	R squared (eta squared)	6.921e-05		R squared (eta squared)	0.02952		R squared (eta squared)	0.06231		R squared (eta squared)	0.3691		R squared (eta squared)	0.0421		R squared (eta squared)	0.06573

## Sheet: Fig.4_Source data
	Fig. 4b
	Soluble Aβ38			Soluble Aβ40			Soluble Aβ42			Insoluble Aβ38			Insoluble Aβ40			Insoluble Aβ42
	control	FIRE		control	FIRE		control	FIRE		control	FIRE		control	FIRE		control	FIRE
	5.28825	4.59006		0.424285	0.429887		3.42269	2.89708		12.8091	13.8445		1.6867	0.727275		69.6254	22.0698
	4.55631	4.30835		0.31876	0.360899		3.00091	3.20863		15.0568	11.8102		0.727275	0.592498		72.6461	17.3813
	4.46073	4.38911		0.500488	0.536915		3.36382	3.58009		14.4004	11.5593		2.20473	0.592498		96.7886	23.6212
	3.97867	4.37772		0.349009	0.468401		2.53466	3.36586		16.4942	14.37		1.4639	0.727275		82.6726	19.0816
	3.52058	4.42147		0.360899	0.63089		3.0466	3.49095		14.5517	14.8209		1.63192	1.34866		75.6598	18.9424
	3.87623	4.58574		0.34302	0.542035		2.98559	3.36994		16.6564	13.2701		**	1.04808		79.6271	14.3786
	3.67772	5.631684*		0.407324	0.597049		3.01619	3.90017		16.4126	15.3186		1.4639	2.00364		97.3573	19.6313
	3.89352	4.22979		0.324871	0.484548		2.77033	3.1389		36.56166*	11.7746		2.25383	0.310334		162.2303*	18.682
	3.09206	4.29425		0.473807	0.562312		2.26928	3.00091		16.9769	12.9421		1.95215	1.40662		100.367	22.2834
	3.65356	3.59573		0.34302	0.384334		2.61386	2.36144		19.89	16.7906		0.727275	0.793216		89.0674	18.5204
		4.21562			0.468401			3.33313			13.3994			1.04808			20.8295
		4.21119			0.592143			2.95259			15.8033			0.66038			22.6889
										* statistical outliers were identified by ROUT test and excluded
										** below detection limit
	Fig. 4d
	%X34 area				number X34 plaques				average size X34 plaques				%82E1 area				number 82E1 plaques				average size 82E1 plaques
	control	FIRE	FIRE +hMG		control	FIRE	FIRE +hMG		control	FIRE	FIRE +hMG		control	FIRE	FIRE +hMG		control	FIRE	FIRE +hMG		control	FIRE	FIRE +hMG
	0.315	0.096	0.202		639.5	386	333		115.084	83.63	158.028		1.525*	0.132	0.368		4773*	523.5	605		80.997*	73.615	156.077
	0.357	0.035	0.225		425.5	107	284.5		172.953	85.736	181.477		0.813	0.089	0.415		1387.5	401	639.5		120.22	58.271	148.481
	0.252	0.07	0.648*		412	156	1900.5*		137.234	109.241	81.12*		1.365	0.12	0.935*		3573.5	407.5	1664*		84.277	74.096	134.851*
	0.367	0.063	0.398		533.5	167	667.5		172.101	86.09	155.836		1.195	0.178	0.698		3248	537	1005		92.164	84.242	168.995
	0.254	0.058	0.219		383.5	156	320.5		146.874	89.927	135.964		1.046	0.191	0.504		1440	657	725		170.773	75.726	135.424
	0.402	0.082	0.316		592	191.5	534		157.19	92.062	136.337		0.748	0.214	0.579		1582	1013.5	797.5		113.912	78.268	166.819
	0.298	0.062	0.215		440	134.5	390		168.109	111.041	119.71		0.558	0.098	0.602		1008	327	1106.5		136.621	73.842	121.35
	0.441	0.048	0.166		1037	127	253		111.193	92.192	144.706		0.99	0.201	0.441		3151	414.5	732.5		75.161	115.81	133.53
	0.18	0.054			241	252			161.862	45.573			0.719	0.144			1176.5	486			135.662	66.633
	0.193	0.037			296	96			142.876	90.496			0.812	0.151			1183	452.5			141.59	80.419
	0.184	0.055			258	154.5			155.25	79.771			0.789	0.202			1181.5	520			150.823	86.479
		0.024				83.5				71.751				0.124				452.5				69.933
					* excluded due to damaged sample or imaging artifacts
	Fig. 4e
	Soluble Aβ38				Soluble Aβ40				Soluble Aβ42				Insoluble Aβ38				Insoluble Aβ40				Insoluble Aβ42
	control	FIRE	FIRE +hMG		control	FIRE	FIRE +hMG		control	FIRE	FIRE +hMG		control	FIRE	FIRE +hMG		control	FIRE	FIRE +hMG		control	FIRE	FIRE +hMG
	5.13556	4.38035	4.26073		0.867321*	0.401617	0.196458		3.11117	2.8747	2.29253		34.7219	13.6552	26.4661		7.03514	2.76666	5.13344		1515.29	266.247	1242.43
	4.53724	4.25367	4.58574		0.281432	0.236389	0.407324		2.60434	2.88814	2.38162		43.4476	18.3347	22.8845		4.88472	0.922367	3.27754		1278.1	218.606	992.391
	4.26162	4.09099	4.04978		0.435464	0.390122	0.294003		1.98075	2.79322	1.94968		29.7352	19.5641	32.316		4.1846	2.63145	4.25458		1650.05	374.043	869.895
	4.98189	3.69811	4.34351		0.324871	0.236389	0.337		2.6588	2.65645	2.04758		31.2519	17.6285	18.4583		5.49074	**	3.43837		1293.47	211.599	859.697
	4.83651	4.59525	4.0399		0.424285	0.429887	0.294003		2.84769	3.0031	2.01154		29.1597	12.909	22.2216		6.10344	1.7409	2.53946		1602.68	140.628	934.02
	5.06223	3.62096	4.91145		0.31876	0.312618	0.281432		1.55352	2.32331	2.27446		42.5469	17.8835	20.8189		5.31433	2.4459	3.93346		1592.89	424.362	817.447
	5.49162	4.74158	4.76643		0.395883	0.462972	0.349009		2.906	2.7955	2.63047		34.5638	17.1614	15.9714		6.44345	3.27754	2.30249		1667.74	330.809	472.424
	4.46509	4.78953	4.05516		0.337	0.30024	0.372674		2.47611	2.5948	2.15614		36.6854	22.3472	17.7818		6.49447	2.89869	4.52722		1542.1	445.669	892.753
	3.99852	3.95337			0.45752	0.395883			1.92974	2.00876			35.8124	17.3703			7.49765	3.23664			1708.73	368.379
	4.58401	4.70382			0.306445	0.577313			2.4142	2.95259			42.6082	18.1604			6.02279	3.82268			1602.68	396.112
	4.91995	4.22182			0.446541	0.390122			2.49572	2.82734			37.623	17.5256			7.54254	2.89869			1818.92	348.049
		4.42059				0.479189				3.03142				15.9993				2.10514				382.821
					* statistical outliers were identified by ROUT test and excluded												** below detection limit

## Sheet: Fig.4_Statistics and p values
	Fig. 4b
	Soluble Aβ38								Soluble Aβ40								Soluble Aβ42								Insoluble Aβ38								Insoluble Aβ40								Insoluble Aβ42
	Normality of Residuals	Shapiro-Wilk (W)							Normality of Residuals	Shapiro-Wilk (W)							Normality of Residuals	Shapiro-Wilk (W)							Normality of Residuals	Shapiro-Wilk (W)							Normality of Residuals	Shapiro-Wilk (W)							Normality of Residuals	Shapiro-Wilk (W)
	Test name	0.9378							Test name	0.9597							Test name	0.977							Test name	0.9801							Test name	0.9749							Test name	0.9574
	Statistics	0.1969							Statistics	0.4832							Statistics	0.864							Statistics	0.9268							Statistics	0.8372							Statistics	0.4651
	P value	Yes							P value	Yes							P value	Yes							P value	Yes							P value	Yes							P value	Yes
	Passed normality test (alpha=0.05)?	ns							Passed normality test (alpha=0.05)?	ns							Passed normality test (alpha=0.05)?	ns							Passed normality test (alpha=0.05)?	ns							Passed normality test (alpha=0.05)?	ns							Passed normality test (alpha=0.05)?	ns
	P value summary								P value summary								P value summary								P value summary								P value summary								P value summary
	F test to compare variances								F test to compare variances								F test to compare variances								F test to compare variances								F test to compare variances								F test to compare variances
	F, DFn, Dfd	5.457, 9, 10							F, DFn, Dfd	1.822, 11, 9							F, DFn, Dfd	1.181, 11, 9							F, DFn, Dfd	1.451, 8, 11							F, DFn, Dfd	1.438, 8, 11							F, DFn, Dfd	19.41, 8, 11
	P value	0.014							P value	0.3769							P value	0.8159							P value	0.5549							P value	0.5636							P value	<0.0001
	P value summary	*							P value summary	ns							P value summary	ns							P value summary	ns							P value summary	ns							P value summary	****
	Significantly different (P < 0.05)?	Yes							Significantly different (P < 0.05)?	No							Significantly different (P < 0.05)?	No							Significantly different (P < 0.05)?	No							Significantly different (P < 0.05)?	No							Significantly different (P < 0.05)?	Yes
	Unpaired t test with Welch's correction								Unpaired t test								Unpaired t test								Unpaired t test								Unpaired t test								Unpaired t test with Welch's correction
	P value	0.1936							P value	0.0016							P value	0.0665							P value	0.017							P value	0.0107							P value	<0.0001
	P value summary	ns							P value summary	**							P value summary	ns							P value summary	*							P value summary	*							P value summary	****
	Significantly different (P < 0.05)?	No							Significantly different (P < 0.05)?	Yes							Significantly different (P < 0.05)?	No							Significantly different (P < 0.05)?	Yes							Significantly different (P < 0.05)?	Yes							Significantly different (P < 0.05)?	Yes
	One- or two-tailed P value?	Two-tailed							One- or two-tailed P value?	Two-tailed							One- or two-tailed P value?	Two-tailed							One- or two-tailed P value?	Two-tailed							One- or two-tailed P value?	Two-tailed							One- or two-tailed P value?	Two-tailed
	Welch-corrected t, df	t=1.378, df=11.95							t, df	t=3.652, df=20							t, df	t=1.941, df=20							t, df	t=2.615, df=19							t, df	t=2.828, df=19							Welch-corrected t, df	t=16.67, df=8.621
	n(control)	10							n(control)	10							n(control)	10							n(control)	9							n(control)	9							n(control)	9
	n(FIRE)	11							n(FIRE)	12							n(FIRE)	12							n(FIRE)	12							n(FIRE)	12							n(FIRE)	12
	Mean of control	4							Mean of control	0.3845							Mean of control	2.902							Mean of control	15.92							Mean of control	1.568							Mean of control	84.87
	Mean of FIRE	4.293							Mean of FIRE	0.5048							Mean of FIRE	3.217							Mean of FIRE	13.81							Mean of FIRE	0.9382							Mean of FIRE	19.84
	Difference between means (B - A) ± SEM	0.2929 ± 0.2126							Difference between means (B - A) ± SEM	0.1203 ± 0.03293							Difference between means (B - A) ± SEM	0.3142 ± 0.1619							Difference between means (B - A) ± SEM	-2.108 ± 0.8061							Difference between means (B - A) ± SEM	-0.6298 ± 0.2227							Difference between means (B - A) ± SEM	-65.03 ± 3.901
	95% confidence interval	-0.1705 to 0.7563							95% confidence interval	0.05157 to 0.1890							95% confidence interval	-0.02353 to 0.6520							95% confidence interval	-3.795 to -0.4207							95% confidence interval	-1.096 to -0.1637							95% confidence interval	-73.91 to -56.14
	R squared (eta squared)	0.1371							R squared (eta squared)	0.4001							R squared (eta squared)	0.1585							R squared (eta squared)	0.2647							R squared (eta squared)	0.2963							R squared (eta squared)	0.9699
	Fig. 4d
	%X34 area								number X34 plaques								average size X34 plaques								%82E1 area								number 82E1 plaques								average size 82E1 plaques
	Normality of Residuals								Normality of Residuals								Normality of Residuals								Normality of Residuals								Normality of Residuals								Normality of Residuals
	Test name	Shapiro-Wilk (W)							Test name	Shapiro-Wilk (W)							Test name	Shapiro-Wilk (W)							Test name	Shapiro-Wilk (W)							Test name	Shapiro-Wilk (W)							Test name	Shapiro-Wilk (W)
	Statistics	0.9527							Statistics	0.8709							Statistics	0.9589							Statistics	0.9366							Statistics	0.8456							Statistics	0.9887
	P value	0.1994							P value	0.0018							P value	0.2902							P value	0.0818							P value	0.0006							P value	0.9851
	Passed normality test (alpha=0.05)?	Yes							Passed normality test (alpha=0.05)?	No							Passed normality test (alpha=0.05)?	Yes							Passed normality test (alpha=0.05)?	Yes							Passed normality test (alpha=0.05)?	No							Passed normality test (alpha=0.05)?	Yes
	P value summary	ns							P value summary	**							P value summary	ns							P value summary	ns							P value summary	***							P value summary	ns
	Brown-Forsythe test								Brown-Forsythe test								Brown-Forsythe test								Brown-Forsythe test								Brown-Forsythe test								Brown-Forsythe test
	F (DFn, DFd)	5.691 (2, 27)							F (DFn, DFd)	1.815 (2, 27)							F (DFn, DFd)	0.4824 (2, 27)							F (DFn, DFd)	4.439 (2, 26)							F (DFn, DFd)	4.364 (2, 26)							F (DFn, DFd)	4.168 (2, 26)
	P value	0.0087							P value	0.1821							P value	0.6225							P value	0.022							P value	0.0232							P value	0.0269
	P value summary	**							P value summary	ns							P value summary	ns							P value summary	*							P value summary	*							P value summary	*
	Are SDs significantly different (P < 0.05)?	Yes							Are SDs significantly different (P < 0.05)?	No							Are SDs significantly different (P < 0.05)?	No							Are SDs significantly different (P < 0.05)?	Yes							Are SDs significantly different (P < 0.05)?	Yes							Are SDs significantly different (P < 0.05)?	Yes
	Welch's ANOVA test								Kruskal-Wallis test								ANOVA table	SS	DF	MS	F (DFn, DFd)	P value			Welch's ANOVA test								Kruskal-Wallis test								Welch's ANOVA test
	W (DFn, DFd)	50.67 (2.000, 10.76)							P value	0.0001							Treatment (between columns)	27715	2	13858	F (2, 27) = 37.29	P<0.0001			W (DFn, DFd)	69.77 (2.000, 10.63)							P value	<0.0001							W (DFn, DFd)	39.31 (2.000, 13.61)
	P value	<0.0001							Exact or approximate P value?	Approximate							Residual (within columns)	10034	27	371.6					P value	<0.0001							Exact or approximate P value?	Approximate							P value	<0.0001
	P value summary	****							P value summary	***							Total	37749	29						P value summary	****							P value summary	****							P value summary	****
	Significant diff. among means (P < 0.05)?	Yes							Do the medians vary signif. (P < 0.05)?	Yes															Significant diff. among means (P < 0.05)?	Yes							Do the medians vary signif. (P < 0.05)?	Yes							Significant diff. among means (P < 0.05)?	Yes
									Number of groups	3							Tukey's multiple comparisons test	Mean Diff.	95.00% CI of diff.	Summary	Adjusted P Value	q	DF										Number of groups	3
	Dunnett's T3 multiple comparisons test	Mean Diff.	95.00% CI of diff.	Summary	Adjusted P Value	t	DF		Kruskal-Wallis statistic	17.76							control vs. FIRE	62.7	42.75 to 82.65	****	<0.0001	11.02	27		Dunnett's T3 multiple comparisons test	Mean Diff.	95.00% CI of diff.	Summary	Adjusted P Value	t	DF		Kruskal-Wallis statistic	21.88							Dunnett's T3 multiple comparisons test	Mean Diff.	95.00% CI of diff.	Summary	Adjusted P Value	t	DF
	control vs. FIRE	0.2378	0.1603 to 0.3154	****	<0.0001	8.536	10.91										control vs. FIRE + hMG	1.72	-21.39 to 24.83	ns	0.9814	0.261	27		control vs. FIRE	0.7498	0.5250 to 0.9747	****	<0.0001	9.621	9.463										control vs. FIRE	44.01	14.96 to 73.05	**	0.0039	4.163	12.1
	control vs. FIRE + hMG	0.0461	-0.06345 to 0.1557	ns	0.6037	1.132	14.11		Dunn's multiple comparisons test	Mean rank diff.		Summary	Adjusted P Value	Z			FIRE vs. FIRE + hMG	-60.98	-83.71 to -38.25	****	<0.0001	9.406	27		control vs. FIRE + hMG	0.3882	0.1493 to 0.6271	**	0.0019	4.372	13.69		Dunn's multiple comparisons test	Mean rank diff.	Summary	Adjusted P Value	Z				control vs. FIRE + hMG	-25.12	-56.84 to 6.604	ns	0.1417	2.113	14.67
	FIRE vs. FIRE + hMG	-0.1917	-0.2900 to -0.09339	**	0.0022	6.225	6.445		control vs. FIRE	14.48		***	0.0002	3.94											FIRE vs. FIRE + hMG	-0.3616	-0.5021 to -0.2212	***	0.0003	7.867	6.944		control vs. FIRE	17.05	****	<0.0001	4.677				FIRE vs. FIRE + hMG	-69.13	-91.51 to -46.74	****	<0.0001	8.736	10.36
									control vs. FIRE + hMG	1.87		ns	>0.9999	0.4394																			control vs. FIRE + hMG	9.3	ns	0.0799	2.217
									FIRE vs. FIRE + hMG	-12.61		**	0.0078	3.011																			FIRE vs. FIRE + hMG	-7.75	ns	0.1668	1.914
	Fig. 4e
	Soluble Aβ38								Soluble Aβ40								Soluble Aβ42								Insoluble Aβ38								Insoluble Aβ40								Insoluble Aβ42
	Normality of Residuals								Normality of Residuals								Normality of Residuals								Normality of Residuals	Shapiro-Wilk (W)							Normality of Residuals								Normality of Residuals	Shapiro-Wilk (W)
	Test name	Shapiro-Wilk (W)							Test name	Shapiro-Wilk (W)							Test name	Shapiro-Wilk (W)							Test name	0.9576							Test name	Shapiro-Wilk (W)							Test name	0.9358
	Statistics	0.9795							Statistics	0.9788							Statistics	0.9552							Statistics	0.2515							Statistics	0.9726							Statistics	0.0634
	P value	0.7979							P value	0.794							P value	0.2163							P value	Yes							P value	0.613							P value	Yes
	Passed normality test (alpha=0.05)?	Yes							Passed normality test (alpha=0.05)?	Yes							Passed normality test (alpha=0.05)?	Yes							Passed normality test (alpha=0.05)?	ns							Passed normality test (alpha=0.05)?	Yes							Passed normality test (alpha=0.05)?	ns
	P value summary	ns							P value summary	ns							P value summary	ns							P value summary								P value summary	ns							P value summary
	Brown-Forsythe test								Brown-Forsythe test								Brown-Forsythe test								Brown-Forsythe test								Brown-Forsythe test								Brown-Forsythe test
	F (DFn, DFd)	0.1956 (2, 28)							F (DFn, DFd)	0.6160 (2, 27)							F (DFn, DFd)	Bartlett's statistic (corrected)	4.342						F (DFn, DFd)	2.706 (2, 28)							F (DFn, DFd)	0.6452 (2, 27)							F (DFn, DFd)	0.6617 (2, 28)
	P value	0.8235							P value	0.5475							P value	P value	0.1141						P value	0.0843							P value	0.5324							P value	0.5238
	P value summary	ns							P value summary	ns							P value summary	P value summary	ns						P value summary	ns							P value summary	ns							P value summary	ns
	Are SDs significantly different (P < 0.05)?	No							Are SDs significantly different (P < 0.05)?	No							Are SDs significantly different (P < 0.05)?	Are SDs significantly different (P < 0.05)?	No						Are SDs significantly different (P < 0.05)?	No							Are SDs significantly different (P < 0.05)?	No							Are SDs significantly different (P < 0.05)?	No
	ANOVA table	SS	DF	MS	F (DFn, DFd)	P value			ANOVA table	SS	DF	MS	F (DFn, DFd)	P value			ANOVA table	SS	DF	MS	F (DFn, DFd)	P value			ANOVA table	SS	DF	MS	F (DFn, DFd)	P value			ANOVA table	SS	DF	MS	F (DFn, DFd)	P value			ANOVA table	SS	DF	MS	F (DFn, DFd)	P value
	Treatment (between columns)	1.337	2	0.6685	F (2, 28) = 4.290	P=0.0237			Treatment (between columns)	0.02375	2	0.01188	F (2, 27) = 1.787	P=0.1868			Treatment (between columns)	1.291	2	0.6454	F (2, 28) = 5.148	P=0.0125			Treatment (between columns)	2140	2	1070	F (2, 28) = 57.70	P<0.0001			Treatment (between columns)	69.25	2	34.63	F (2, 27) = 38.39	P<0.0001			Treatment (between columns)	8898084	2	4449042	F (2, 28) = 182.7	P<0.0001
	Residual (within columns)	4.363	28	0.1558					Residual (within columns)	0.1795	27	0.006648					Residual (within columns)	3.51	28	0.1254					Residual (within columns)	519.3	28	18.55					Residual (within columns)	24.35	27	0.9019					Residual (within columns)	681982	28	24356
	Total	5.7	30						Total	0.2033	29						Total	4.801	30						Total	2659	30						Total	93.6	29						Total	9580066	30
	Tukey's multiple comparisons test	Mean Diff.	95.00% CI of diff.	Summary	Adjusted P Value	q	DF										Tukey's multiple comparisons test	Mean Diff.	95.00% CI of diff.	Summary	Adjusted P Value	q	DF		Tukey's multiple comparisons test	Mean Diff.	95.00% CI of diff.	Summary	Adjusted P Value	q	DF		Tukey's multiple comparisons test	Mean Diff.	95.00% CI of diff.	Summary	Adjusted P Value	q	DF		Tukey's multiple comparisons test	Mean Diff.	95.00% CI of diff.	Summary	Adjusted P Value	q	DF
	control vs. FIRE	0.463	0.05531 to 0.8708	*	0.0235	3.974	28										control vs. FIRE	-0.2766	-0.6423 to 0.08914	ns	0.1658	2.646	28		control vs. FIRE	18.82	14.37 to 23.27	****	<0.0001	14.8	28		control vs. FIRE	3.479	2.475 to 4.483	****	<0.0001	12.15	27		control vs. FIRE	1245	1083 to 1406	****	<0.0001	27.02	28
	control vs. FIRE + hMG	0.3756	-0.07824 to 0.8295	ns	0.1195	2.896	28										control vs. FIRE + hMG	0.2345	-0.1725 to 0.6416	ns	0.3418	2.016	28		control vs. FIRE + hMG	14.08	9.130 to 19.03	****	<0.0001	9.952	28		control vs. FIRE + hMG	2.416	1.322 to 3.510	****	<0.0001	7.744	27		control vs. FIRE + hMG	685.1	505.7 to 864.5	****	<0.0001	13.36	28
	FIRE vs. FIRE + hMG	-0.08742	-0.5332 to 0.3584	ns	0.8789	0.6861	28										FIRE vs. FIRE + hMG	0.5111	0.1112 to 0.9110	*	0.0101	4.473	28		FIRE vs. FIRE + hMG	-4.737	-9.600 to 0.1271	ns	0.0574	3.408	28		FIRE vs. FIRE + hMG	-1.062	-2.157 to 0.03162	ns	0.0583	3.405	27		FIRE vs. FIRE + hMG	-559.5	-735.8 to -383.3	****	<0.0001	11.11	28

## Sheet: Fig.5_Source data
	Fig. 5a
	%X34 area			number X34 plaques			average size X34 plaques			%82E1 area			number 82E1 plaques			average size 82E1 plaques
	TREM2 WT	TREM2 R47H		TREM2 WT	TREM2 R47H		TREM2 WT	TREM2 R47H		TREM2 WT	TREM2 R47H		TREM2 WT	TREM2 R47H		TREM2 WT	TREM2 R47H
	0.162	0.134		916.5	488		50.124	84.25		0.673	0.815		2488	3468		75.002	72.511
	0.151	0.143		890.5	482.5		53.855	77.736		0.633	0.751		1568	1589.5		112.631	124.44
	0.23	0.133		1902	372		28.618	93.999		0.802	0.879		2866.5	1891		66.078	123.975
	0.137	0.163		1147	1117		46.554	45.134		0.623	0.873		3138.5	2268		56.626	105.268
	0.153	0.156		825	395.5		50.105	100.866		0.835	1.035		2687	2204.5		84.33	121.552
	0.147	0.149		864	765.5		48.908	51.053		0.952	0.69		2681	1542.5		94.993	117.471
		0.173			592			86.844			0.919			2427.5			109.607
	Fig. 5c
	Soluble Aβ38			Soluble Aβ40			Soluble Aβ42			Insoluble Aβ38			Insoluble Aβ40			Insoluble Aβ42
	TREM2 WT	TREM2 R47H		TREM2 WT	TREM2 R47H		TREM2 WT	TREM2 R47H		TREM2 WT	TREM2 R47H		TREM2 WT	TREM2 R47H		TREM2 WT	TREM2 R47H
	2.638	2.468		0.201	0.089		1.575	1.556		34.5	35.77		4.69	3.41		1371.67	1652.81
	2.494	2.462		0.118	0.04		1.494	1.487		25.42	30.37		1.39	5.06		1005.8	1326.32
	2.994	2.849		0.271	0.069		1.747	1.722		28.25	35.53		2.55	3.41		1111.17	1614.56
	2.561	2.336		0.02	**		1.375	1.393		29.27	30.75		2.88	3.1		1122.16	1422.27
	2.92	2.613		0.183	0.271		1.75	1.685		33.29	38.99		4.5	5.68		1454.81	1680.69
	2.769	2.45		0.108	0.05		1.543	1.42		29.78	25.91		4.97	2.88		1264.19	1110.14
		2.952			0.137			1.789			34.72			4.6			1751.75
				** below detection limit
	Fig. 5e
	%LAMP1 area			number LAMP1 dystrophic neurites			average size LAMP1 dystrophic neurites
	TREM2 WT	TREM2 R47H		TREM2 WT	TREM2 R47H		TREM2 WT	TREM2 R47H
	0.43	0.499		1179.5	769.5		103.005	198.875
	0.433	0.536		1023.5	1563		119.199	97.996
	0.311	0.515		541	932.5		136.1	149.624
	0.281	0.546		500	1230		160.223	121.176
	0.414	0.584		952.5	965		118.059	157.358
	0.39	0.487		770	978.5		138.464	131.629
		0.515			805.5			184.06

## Sheet: Fig.5_Statistics and p values
	Fig. 5a
	%X34 area			number X34 plaques			average size X34 plaques			%82E1 area			number 82E1 plaques			average size 82E1 plaques
	Normality of Residuals			Normality of Residuals			Normality of Residuals			Normality of Residuals			Normality of Residuals			Normality of Residuals
	Test name	Shapiro-Wilk (W)		Test name	Shapiro-Wilk (W)		Test name	Shapiro-Wilk (W)		Test name	Shapiro-Wilk (W)		Test name	Shapiro-Wilk (W)		Test name	Shapiro-Wilk (W)
	Statistics	0.8181		Statistics	0.7695		Statistics	0.8982		Statistics	0.9429		Statistics	0.959		Statistics	0.9598
	P value	0.0113		P value	0.003		P value	0.1264		P value	0.4962		P value	0.7383		P value	0.7505
	Passed normality test (alpha=0.05)?	No		Passed normality test (alpha=0.05)?	No		Passed normality test (alpha=0.05)?	Yes		Passed normality test (alpha=0.05)?	Yes		Passed normality test (alpha=0.05)?	Yes		Passed normality test (alpha=0.05)?	Yes
	P value summary	*		P value summary	**		P value summary	ns		P value summary	ns		P value summary	ns		P value summary	ns
	F test to compare variances			F test to compare variances			F test to compare variances			F test to compare variances			F test to compare variances			F test to compare variances
	F, DFn, Dfd	5.116, 5, 6		F, DFn, Dfd	2.470, 5, 6		F, DFn, Dfd	5.540, 6, 5		F, DFn, Dfd	1.348, 5, 6		F, DFn, Dfd	1.476, 6, 5		F, DFn, Dfd	1.224, 5, 6
	P value	0.0715		P value	0.3017		P value	0.0801		P value	0.7186		P value	0.6859		P value	0.8007
	P value summary	ns		P value summary	ns		P value summary	ns		P value summary	ns		P value summary	ns		P value summary	ns
	Significantly different (P < 0.05)?	No		Significantly different (P < 0.05)?	No		Significantly different (P < 0.05)?	No		Significantly different (P < 0.05)?	No		Significantly different (P < 0.05)?	No		Significantly different (P < 0.05)?	No
	Mann Whitney test			Mann Whitney test			Unpaired t test			Unpaired t test			Unpaired t test			Unpaired t test
	P value	0.6282		P value	0.014		P value	0.0072		P value	0.1734		P value	0.2909		P value	0.0201
	Exact or approximate P value?	Exact		Exact or approximate P value?	Exact		P value summary	**		P value summary	ns		P value summary	ns		P value summary	*
	P value summary	ns		P value summary	*		Significantly different (P < 0.05)?	Yes		Significantly different (P < 0.05)?	No		Significantly different (P < 0.05)?	No		Significantly different (P < 0.05)?	Yes
	Significantly different (P < 0.05)?	No		Significantly different (P < 0.05)?	Yes		One- or two-tailed P value?	Two-tailed		One- or two-tailed P value?	Two-tailed		One- or two-tailed P value?	Two-tailed		One- or two-tailed P value?	Two-tailed
	One- or two-tailed P value?	Two-tailed		One- or two-tailed P value?	Two-tailed		t, df	t=3.293, df=11		t, df	t=1.456, df=11		t, df	t=1.109, df=11		t, df	t=2.715, df=11
	Sum of ranks in column A,B	46 , 45		Sum of ranks in column A,B	59 , 32
	Mann-Whitney U	17		Mann-Whitney U	4		n(TREM2 WT)	6		n(TREM2 WT)	6		n(TREM2 WT)	6		n(TREM2 WT)	6
							n(TREM2 R47H)	7		n(TREM2 R47H)	7		n(TREM2 R47H)	7		n(TREM2 R47H)	7
	Median of TREM2 WT	0.1520, n=6		Median of TREM2 WT	903.5, n=6		Mean of TREM2 WT	46.36		Mean of TREM2 WT	0.753		Mean of TREM2 WT	2572		Mean of TREM2 WT	81.61
	Median of TREM2 R47H	0.1490, n=7		Median of TREM2 R47H	488.0, n=7		Mean of TREM2 R47H	77.13		Mean of TREM2 R47H	0.8517		Mean of TREM2 R47H	2199		Mean of TREM2 R47H	110.7
	Difference: Actual	-0.003		Difference: Actual	-415.5		Difference between means (B - A) ± SEM	30.77 ± 9.344		Difference between means (B - A) ± SEM	0.09871 ± 0.06780		Difference between means (B - A) ± SEM	-372.8 ± 336.0		Difference between means (B - A) ± SEM	29.08 ± 10.71
	Difference: Hodges-Lehmann	-0.004		Difference: Hodges-Lehmann	-429		95% confidence interval	10.20 to 51.33		95% confidence interval	-0.05052 to 0.2480		95% confidence interval	-1112 to 366.8		95% confidence interval	5.509 to 52.65
							R squared (eta squared)	0.4964		R squared (eta squared)	0.1616		R squared (eta squared)	0.1006		R squared (eta squared)	0.4013
	Fig. 5c
	Soluble Aβ38			Soluble Aβ40			Soluble Aβ42			Insoluble Aβ38			Insoluble Aβ40			Insoluble Aβ42
	Normality of Residuals	Shapiro-Wilk (W)		Normality of Residuals	Shapiro-Wilk (W)		Normality of Residuals	Shapiro-Wilk (W)		Normality of Residuals	Shapiro-Wilk (W)		Normality of Residuals	Shapiro-Wilk (W)		Normality of Residuals	Shapiro-Wilk (W)
	Test name	0.9051		Test name	0.9497		Test name	0.9225		Test name	0.9783		Test name	0.9117		Test name	0.9323
	Statistics	0.157		Statistics	0.633		Statistics	0.2708		Statistics	0.9702		Statistics	0.1934		Statistics	0.3654
	P value	Yes		P value	Yes		P value	Yes		P value	Yes		P value	Yes		P value	Yes
	Passed normality test (alpha=0.05)?	ns		Passed normality test (alpha=0.05)?	ns		Passed normality test (alpha=0.05)?	ns		Passed normality test (alpha=0.05)?	ns		Passed normality test (alpha=0.05)?	ns		Passed normality test (alpha=0.05)?	ns
	P value summary			P value summary			P value summary			P value summary			P value summary			P value summary
	F test to compare variances			F test to compare variances			F test to compare variances			F test to compare variances			F test to compare variances			F test to compare variances
	F, DFn, Dfd	1.308, 6, 5		F, DFn, Dfd	1.020, 5, 5		F, DFn, Dfd	1.120, 6, 5		F, DFn, Dfd	1.722, 6, 5		F, DFn, Dfd	1.752, 5, 6		F, DFn, Dfd	1.811, 6, 5
	P value	0.7858		P value	0.9831		P value	0.9203		P value	0.5674		P value	0.5132		P value	0.5314
	P value summary	ns		P value summary	ns		P value summary	ns		P value summary	ns		P value summary	ns		P value summary	ns
	Significantly different (P < 0.05)?	No		Significantly different (P < 0.05)?	No		Significantly different (P < 0.05)?	No		Significantly different (P < 0.05)?	No		Significantly different (P < 0.05)?	No		Significantly different (P < 0.05)?	No
	Unpaired t test			Unpaired t test			Unpaired t test			Unpaired t test			Unpaired t test			Unpaired t test
	P value	0.2712		P value	0.434		P value	0.9832		P value	0.1897		P value	0.4699		P value	0.0295
	P value summary	ns		P value summary	ns		P value summary	ns		P value summary	ns		P value summary	ns		P value summary	*
	Significantly different (P < 0.05)?	No		Significantly different (P < 0.05)?	No		Significantly different (P < 0.05)?	No		Significantly different (P < 0.05)?	No		Significantly different (P < 0.05)?	No		Significantly different (P < 0.05)?	Yes
	One- or two-tailed P value?	Two-tailed		One- or two-tailed P value?	Two-tailed		One- or two-tailed P value?	Two-tailed		One- or two-tailed P value?	Two-tailed		One- or two-tailed P value?	Two-tailed		One- or two-tailed P value?	Two-tailed
	t, df	t=1.158, df=11		t, df	t=0.8151, df=10		t, df	t=0.02148, df=11		t, df	t=1.398, df=11		t, df	t=0.7484, df=11		t, df	t=2.500, df=11
	n(TREM2 WT)	6		n(TREM2 WT)	6		n(TREM2 WT)	6		n(TREM2 WT)	6		n(TREM2 WT)	6		n(TREM2 WT)	6
	n(TREM2 R47H)	7		n(TREM2 R47H)	6		n(TREM2 R47H)	7		n(TREM2 R47H)	7		n(TREM2 R47H)	7		n(TREM2 R47H)	7
	Mean of TREM2 WT	2.729		Mean of TREM2 WT	0.1502		Mean of TREM2 WT	1.581		Mean of TREM2 WT	30.09		Mean of TREM2 WT	3.497		Mean of TREM2 WT	1222
	Mean of TREM2 R47H	2.59		Mean of TREM2 R47H	0.1093		Mean of TREM2 R47H	1.579		Mean of TREM2 R47H	33.15		Mean of TREM2 R47H	4.02		Mean of TREM2 R47H	1508
	Difference between means (B - A) ± SEM	-0.1393 ± 0.1203		Difference between means (B - A) ± SEM	-0.04083 ± 0.05010		Difference between means (B - A) ± SEM	-0.001810 ± 0.08425		Difference between means (B - A) ± SEM	3.064 ± 2.191		Difference between means (B - A) ± SEM	0.5233 ± 0.6993		Difference between means (B - A) ± SEM	286.7 ± 114.7
	95% confidence interval	-0.4040 to 0.1254		95% confidence interval	-0.1525 to 0.07079		95% confidence interval	-0.1872 to 0.1836		95% confidence interval	-1.760 to 7.887		95% confidence interval	-1.016 to 2.063		95% confidence interval	34.27 to 539.2
	R squared (eta squared)	0.1087		R squared (eta squared)	0.0623		R squared (eta squared)	4.193e-05		R squared (eta squared)	0.1509		R squared (eta squared)	0.04845		R squared (eta squared)	0.3623
	Fig. 5e
	%LAMP1 area			number LAMP1 dystrophic neurites			average size LAMP1 dystrophic neurites
	Normality of Residuals			Normality of Residuals			Normality of Residuals
	Test name	Shapiro-Wilk (W)		Test name	Shapiro-Wilk (W)		Test name	Shapiro-Wilk (W)
	Statistics	0.9441		Statistics	0.9347		Statistics	0.9802
	P value	0.5127		P value	0.3915		P value	0.9805
	Passed normality test (alpha=0.05)?	Yes		Passed normality test (alpha=0.05)?	Yes		Passed normality test (alpha=0.05)?	Yes
	P value summary	ns		P value summary	ns		P value summary	ns
	F test to compare variances			F test to compare variances			F test to compare variances
	F, DFn, Dfd	3.975, 5, 6		F, DFn, Dfd	1.031, 6, 5		F, DFn, Dfd	3.100, 6, 5
	P value	0.123		P value	0.9938		P value	0.235
	P value summary	ns		P value summary	ns		P value summary	ns
	Significantly different (P < 0.05)?	No		Significantly different (P < 0.05)?	No		Significantly different (P < 0.05)?	No
	Unpaired t test			Unpaired t test			Unpaired t test
	P value	0.0002		P value	0.2023		P value	0.2574
	P value summary	***		P value summary	ns		P value summary	ns
	Significantly different (P < 0.05)?	Yes		Significantly different (P < 0.05)?	No		Significantly different (P < 0.05)?	No
	One- or two-tailed P value?	Two-tailed		One- or two-tailed P value?	Two-tailed		One- or two-tailed P value?	Two-tailed
	t, df	t=5.383, df=11		t, df	t=1.356, df=11		t, df	t=1.195, df=11
	n(TREM2 WT)	6		n(TREM2 WT)	6		n(TREM2 WT)	6
	n(TREM2 R47H)	7		n(TREM2 R47H)	7		n(TREM2 R47H)	7
	Mean of TREM2 WT	0.3765		Mean of TREM2 WT	827.8		Mean of TREM2 WT	129.2
	Mean of TREM2 R47H	0.526		Mean of TREM2 R47H	1035		Mean of TREM2 R47H	148.7
	Difference between means (B - A) ± SEM	0.1495 ± 0.02777		Difference between means (B - A) ± SEM	207.1 ± 152.7		Difference between means (B - A) ± SEM	19.50 ± 16.32
	95% confidence interval	0.08838 to 0.2106		95% confidence interval	-129.1 to 543.3		95% confidence interval	-16.43 to 55.43
	R squared (eta squared)	0.7249		R squared (eta squared)	0.1432		R squared (eta squared)	0.1148

[truncated: 8 more sheets: Supplementary Fig.1_Source data, Supplementary Fig.1_Statistics, Supplementary Fig.2_Source data, Supplementary Fig.2_Statistics, Supplementar Fig.5_Source data, Supplementary Fig.5_Statistics, Supplementary Fig.6_Source data, Supplementary Fig.6_Statistics]
